# Supplementary material for: A single cell RNA sequence atlas of the early Drosophila larval eye
Source: BMC Genomics. 2024 Jun 19;25:616. doi: 10.1186/s12864-024-10423-x (PMC11186242; doi:10.1186/s12864-024-10423-x)
Supplement: Supplementary file 2 — Supplementary Material 2. [file 12864_2024_10423_MOESM2_ESM.xlsx]

## Sheet: l2_96_markers
Gene	p_val	avg_log2FC	pct.1	pct.2	p_val_adj	Cluster
CG17278	0	0.723697	0.373	0.018	0	PC
Gasp	0	0.692057	0.889	0.403	0	PC
serp	0	0.6515	0.647	0.229	0	PC
hth	0	0.614249	0.779	0.4	0	PC
drm	0	0.59918	0.419	0.026	0	PC
cv-c	0	0.595787	0.478	0.133	0	PC
verm	0	0.557943	0.766	0.453	0	PC
hui	0	0.48105	0.377	0.055	0	PC
dpy	0	0.439947	0.621	0.293	0	PC
mab-21	0	0.43476	0.526	0.211	0	PC
cher	0	0.372297	0.421	0.13	0	PC
sob	0	0.368315	0.339	0.031	0	PC
pwn	0	0.316804	0.37	0.089	0	PC
slow	0	0.25788	0.245	0.038	0	PC
robo2	2.07835e-289	0.338656	0.344	0.09	2.20617e-285	PC
CG4766	7.38186e-289	0.200683	0.206	0.027	7.83585e-285	PC
emc	3.33837e-288	0.409469	0.8	0.492	3.54368e-284	PC
obst-A	9.08514e-282	0.422037	0.579	0.27	9.64388e-278	PC
CG9691	8.96346e-281	0.439925	0.695	0.324	9.51471e-277	PC
sas	4.81318e-265	0.362801	0.387	0.13	5.10919e-261	PC
Phk-3	8.77884e-263	0.308044	0.261	0.055	9.31874e-259	PC
jim	9.05478e-262	0.332774	0.903	0.689	9.61165e-258	PC
sog	1.2959e-254	0.374883	0.313	0.085	1.3756e-250	PC
CG1572	5.7346e-253	0.460484	0.439	0.173	6.08728e-249	PC
CG17919	2.45614e-235	0.340929	0.433	0.172	2.6072e-231	PC
CG4374	6.99362e-234	0.347757	0.381	0.128	7.42373e-230	PC
CG7675	1.50358e-229	0.427092	0.569	0.273	1.59605e-225	PC
uif	2.43833e-223	0.325395	0.465	0.207	2.58829e-219	PC
IRSp53	7.06058e-222	0.25007	0.351	0.113	7.4948e-218	PC
ptc	5.28839e-220	0.413812	0.705	0.449	5.61363e-216	PC
fj	1.35998e-215	0.392058	0.728	0.452	1.44361e-211	PC
exp	4.49772e-208	0.323675	0.486	0.226	4.77433e-204	PC
obst-B	1.68449e-205	0.339861	0.695	0.394	1.78809e-201	PC
Kank	4.95948e-195	0.3355	0.865	0.669	5.26449e-191	PC
nkd	5.73473e-186	0.340164	0.757	0.504	6.08741e-182	PC
ImpL2	1.17791e-181	0.378623	0.263	0.081	1.25035e-177	PC
GstD1	5.47973e-174	0.325227	0.827	0.596	5.81674e-170	PC
Pcd	5.83008e-174	0.307389	0.644	0.387	6.18863e-170	PC
CG34417	7.39417e-167	0.292133	0.556	0.309	7.84891e-163	PC
rgn	4.54298e-144	0.239783	0.471	0.239	4.82237e-140	PC
Svil	4.92452e-132	0.212451	0.407	0.198	5.22738e-128	PC
ex	1.60012e-131	0.22162	0.416	0.213	1.69853e-127	PC
Sam-S	1.28039e-130	0.289167	0.537	0.339	1.35913e-126	PC
scaf	8.01349e-123	0.294302	0.302	0.129	8.50632e-119	PC
CG10939	3.91716e-122	0.245516	0.659	0.462	4.15807e-118	PC
CG14984	7.42461e-122	0.402646	0.496	0.298	7.88122e-118	PC
Egfr	1.26997e-119	0.272038	0.681	0.495	1.34807e-115	PC
ft	1.62734e-116	0.223848	0.77	0.594	1.72743e-112	PC
CG17549	1.06291e-115	0.208451	0.278	0.117	1.12828e-111	PC
fru	2.5601e-114	0.2619	0.722	0.527	2.71754e-110	PC
CG9336	2.62274e-112	0.239961	0.227	0.086	2.78404e-108	PC
Inx3	5.1497e-112	0.239569	0.701	0.54	5.46641e-108	PC
CG1969	1.41297e-108	0.209496	0.487	0.292	1.49986e-104	PC
CR43334	1.93224e-108	0.226263	0.381	0.197	2.05107e-104	PC
CG30069	3.29335e-108	0.209841	0.404	0.22	3.49589e-104	PC
CG9932	1.69366e-99	0.276527	0.516	0.344	1.79782e-95	PC
Msr-110	1.16036e-93	0.216171	0.411	0.24	1.23172e-89	PC
ps	3.50615e-93	0.215062	0.551	0.372	3.72178e-89	PC
SKIP	1.87372e-91	0.230933	0.484	0.3	1.98895e-87	PC
pio	2.06734e-88	0.20158	0.694	0.542	2.19448e-84	PC
Atox1	1.68991e-84	0.227743	0.605	0.471	1.79384e-80	PC
Rbfox1	6.36826e-84	0.213213	0.583	0.416	6.75991e-80	PC
ab	5.5001e-77	0.236769	0.534	0.364	5.83836e-73	PC
CG5151	2.22376e-68	0.210257	0.545	0.404	2.36052e-64	PC
Sirup	2.22493e-68	0.202312	0.423	0.275	2.36176e-64	PC
Idgf4	1.05497e-66	0.264906	0.426	0.3	1.11986e-62	PC
Fkbp14	1.69661e-55	0.227004	0.357	0.237	1.80095e-51	PC
twit	0	0.848886	0.916	0.268	0	SMW
aop	0	0.839037	0.999	0.659	0	SMW
Tsp66E	0	0.742963	0.798	0.25	0	SMW
CG42342	0	0.677873	0.972	0.657	0	SMW
Obp44a	0	0.662463	0.467	0.082	0	SMW
gl	0	0.63565	0.766	0.205	0	SMW
CG10283	1.00524e-286	0.385152	0.444	0.078	1.06706e-282	SMW
CG11899	5.28294e-278	0.518248	0.617	0.154	5.60784e-274	SMW
Claspin	3.72041e-253	0.503299	0.559	0.15	3.94921e-249	SMW
CG9150	7.25104e-249	0.570288	0.6	0.161	7.69698e-245	SMW
Tom	8.77197e-244	0.649369	0.932	0.566	9.31145e-240	SMW
RnrS	1.15383e-235	0.552798	0.586	0.174	1.22479e-231	SMW
dnk	7.64671e-232	0.489827	0.533	0.141	8.11698e-228	SMW
CG14715	1.15573e-228	0.552078	0.703	0.261	1.22681e-224	SMW
CG6287	7.21119e-223	0.534371	0.724	0.261	7.65468e-219	SMW
rgn1	2.13648e-212	0.542881	0.68	0.26	2.26787e-208	SMW
PCNA	1.01558e-196	0.580259	0.789	0.394	1.07804e-192	SMW
Dlc90F	3.49545e-195	0.480828	0.904	0.678	3.71042e-191	SMW
dysc	1.34434e-190	0.381031	0.487	0.119	1.42702e-186	SMW
dUTPase	5.49157e-183	0.429433	0.958	0.834	5.8293e-179	SMW
Fas3	2.98246e-181	0.290249	0.997	0.964	3.16588e-177	SMW
RPA2	3.88357e-162	0.495383	0.703	0.341	4.12241e-158	SMW
CG9821	1.80039e-159	0.273286	0.999	0.98	1.91112e-155	SMW
lft	6.68859e-153	0.458655	0.854	0.53	7.09994e-149	SMW
Ald	1.13544e-151	0.467319	0.86	0.552	1.20527e-147	SMW
pk	1.66571e-150	0.405935	0.636	0.237	1.76815e-146	SMW
B-H1	3.29108e-150	0.312301	0.398	0.106	3.49348e-146	SMW
B-H2	2.48135e-149	0.290213	0.39	0.102	2.63395e-145	SMW
ed	8.80236e-147	0.356401	0.983	0.836	9.3437e-143	SMW
CG43658	5.30104e-141	0.394837	0.916	0.66	5.62706e-137	SMW
tutl	3.45343e-137	0.405416	0.688	0.318	3.66582e-133	SMW
asf1	7.21039e-137	0.41741	0.612	0.274	7.65383e-133	SMW
nmo	6.98462e-136	0.410339	0.973	0.806	7.41417e-132	SMW
CG16817	2.76659e-134	0.21675	0.997	0.981	2.93673e-130	SMW
MAGE	3.18655e-133	0.241002	0.289	0.065	3.38253e-129	SMW
RPA3	1.45382e-129	0.404606	0.834	0.588	1.54323e-125	SMW
CG15436	1.08984e-128	0.261769	0.354	0.096	1.15687e-124	SMW
CG30105	1.88147e-124	0.382941	0.574	0.257	1.99718e-120	SMW
Argk	4.01464e-123	0.409619	0.724	0.333	4.26154e-119	SMW
CG42389	3.15047e-122	0.376494	0.583	0.252	3.34422e-118	SMW
His3.3A	1.7153e-121	0.31241	0.946	0.854	1.82079e-117	SMW
Naa40	1.62861e-116	0.33448	0.456	0.169	1.72877e-112	SMW
geminin	1.86001e-112	0.396695	0.647	0.345	1.97441e-108	SMW
E(spl)m4-BFM	6.67788e-112	0.470055	0.603	0.242	7.08857e-108	SMW
if	8.48562e-112	0.266101	0.363	0.111	9.00749e-108	SMW
CG9752	5.31063e-110	0.291802	0.401	0.137	5.63724e-106	SMW
Chrac-14	5.45388e-110	0.344214	0.516	0.22	5.78929e-106	SMW
nrm	3.47806e-108	0.354372	0.631	0.277	3.69196e-104	SMW
Slbp	7.33738e-108	0.357981	0.547	0.246	7.78863e-104	SMW
Ipp	1.20858e-106	0.341565	0.622	0.287	1.2829e-102	SMW
obst-B1	1.53624e-106	0.391077	0.792	0.432	1.63072e-102	SMW
Apf	1.33376e-101	0.318764	0.537	0.234	1.41579e-97	SMW
CG10336	6.83393e-98	0.271121	0.402	0.146	7.25422e-94	SMW
CG11686	1.04321e-95	0.3599	0.658	0.346	1.10737e-91	SMW
CG8180	2.00787e-94	0.351809	0.484	0.215	2.13135e-90	SMW
CG9689	3.0511e-94	0.298199	0.461	0.181	3.23875e-90	SMW
CG11073	8.27911e-94	0.216928	0.294	0.086	8.78828e-90	SMW
CG96911	5.66373e-91	0.392207	0.731	0.377	6.01205e-87	SMW
Abl	1.73328e-90	0.319028	0.619	0.315	1.83988e-86	SMW
Gasp1	6.18065e-89	0.444031	0.799	0.481	6.56076e-85	SMW
Mcm3	6.20125e-87	0.284328	0.444	0.187	6.58263e-83	SMW
dpa	5.16277e-85	0.246747	0.373	0.138	5.48028e-81	SMW
dac	2.43969e-84	0.346518	0.707	0.389	2.58973e-80	SMW
olf413	3.06884e-83	0.31335	0.563	0.283	3.25757e-79	SMW
CG31997	4.64656e-82	0.300655	0.962	0.793	4.93233e-78	SMW
His2Av	1.0114e-81	0.24205	0.968	0.924	1.0736e-77	SMW
Mapmodulin	1.44566e-81	0.228527	0.936	0.878	1.53457e-77	SMW
CG15628	2.04051e-80	0.283021	0.486	0.213	2.16601e-76	SMW
Brd	1.8523e-79	0.386038	0.546	0.274	1.96622e-75	SMW
exp1	3.22264e-79	0.290423	0.542	0.261	3.42083e-75	SMW
Fili	9.93551e-79	0.235042	0.331	0.117	1.05465e-74	SMW
Ts	1.17994e-77	0.267341	0.448	0.189	1.2525e-73	SMW
miple1	1.45862e-76	0.323395	0.771	0.469	1.54833e-72	SMW
Mmp2	2.25188e-76	0.341078	0.983	0.72	2.39037e-72	SMW
borr	1.2845e-74	0.312656	0.581	0.329	1.3635e-70	SMW
Mcm2	3.30532e-74	0.216488	0.313	0.112	3.5086e-70	SMW
lwr	3.75522e-74	0.261464	0.869	0.772	3.98616e-70	SMW
CG6040	4.18644e-74	0.311775	0.609	0.336	4.4439e-70	SMW
CG5757	4.88856e-74	0.261514	0.402	0.174	5.18921e-70	SMW
CDC45L	6.985e-74	0.210277	0.306	0.108	7.41458e-70	SMW
msd1	5.99795e-73	0.328576	0.589	0.334	6.36682e-69	SMW
RfC4	6.424e-73	0.32036	0.672	0.428	6.81908e-69	SMW
Mcm7	1.30018e-72	0.254027	0.413	0.178	1.38014e-68	SMW
WRNexo	1.70481e-72	0.218603	0.332	0.124	1.80966e-68	SMW
grh	1.95867e-72	0.282903	0.866	0.677	2.07912e-68	SMW
RnrL	2.39315e-71	0.225591	0.343	0.132	2.54032e-67	SMW
Nxt1	3.58547e-71	0.322744	0.647	0.423	3.80597e-67	SMW
CG30403	1.04978e-70	0.234767	0.349	0.139	1.11434e-66	SMW
Ibf2	2.82659e-70	0.289107	0.564	0.314	3.00043e-66	SMW
Caf1-55	3.41012e-70	0.312659	0.68	0.453	3.61985e-66	SMW
RfC38	3.52485e-68	0.253912	0.438	0.207	3.74163e-64	SMW
tna	7.89451e-68	0.306772	0.806	0.578	8.38002e-64	SMW
comm	1.5757e-67	0.228847	0.37	0.149	1.67261e-63	SMW
Caf1-180	2.08314e-66	0.257506	0.447	0.214	2.21126e-62	SMW
Glut4EF	3.02918e-66	0.272492	0.593	0.314	3.21548e-62	SMW
CR46006	1.30993e-65	0.281097	0.586	0.32	1.39049e-61	SMW
HipHop	7.31421e-64	0.266875	0.483	0.247	7.76404e-60	SMW
Gnf1	5.85154e-60	0.229643	0.41	0.195	6.21141e-56	SMW
stai	8.90844e-60	0.246956	0.882	0.644	9.45631e-56	SMW
O-fut1	5.48359e-59	0.282865	0.644	0.423	5.82084e-55	SMW
Hat1	7.72588e-59	0.212246	0.361	0.159	8.20102e-55	SMW
br	1.71159e-55	0.25149	0.937	0.75	1.81685e-51	SMW
CG1620	7.23921e-54	0.254528	0.511	0.298	7.68442e-50	SMW
E2f1	1.61461e-53	0.277174	0.75	0.579	1.71391e-49	SMW
LanA	2.32344e-53	0.207255	0.399	0.19	2.46633e-49	SMW
CG32521	2.93588e-53	0.236305	0.49	0.264	3.11644e-49	SMW
Shroom	3.39864e-52	0.210169	0.388	0.187	3.60766e-48	SMW
kuz	8.24105e-51	0.270867	0.692	0.482	8.74787e-47	SMW
Msp300	4.71707e-50	0.234149	0.887	0.747	5.00717e-46	SMW
Mcm6	1.32893e-49	0.208832	0.392	0.194	1.41066e-45	SMW
Pgk	2.96145e-49	0.243724	0.627	0.416	3.14358e-45	SMW
drl	1.10406e-48	0.228163	0.469	0.251	1.17196e-44	SMW
Vdup1	2.43742e-46	0.238155	0.592	0.385	2.58732e-42	SMW
Cdk1	2.81289e-46	0.231449	0.62	0.407	2.98588e-42	SMW
Tpi	3.55823e-46	0.244404	0.698	0.487	3.77706e-42	SMW
aurB	5.73765e-46	0.235461	0.6	0.378	6.09051e-42	SMW
CR43314	1.06084e-45	0.236508	0.64	0.384	1.12609e-41	SMW
CG6693	1.57246e-44	0.202237	0.406	0.217	1.66917e-40	SMW
CG8891	3.59268e-42	0.220986	0.508	0.312	3.81363e-38	SMW
Fer2LCH	3.09922e-40	0.214607	0.802	0.674	3.28982e-36	SMW
Fer1HCH	8.53116e-40	0.220943	0.731	0.564	9.05583e-36	SMW
CG76751	9.55311e-40	0.217524	0.554	0.318	1.01406e-35	SMW
CG34398	2.8389e-39	0.211099	0.448	0.26	3.0135e-35	SMW
Tet	8.38771e-39	0.231399	0.728	0.539	8.90356e-35	SMW
CG42268	3.24626e-37	0.220194	0.387	0.213	3.4459e-33	SMW
chn	5.45052e-37	0.206006	0.548	0.348	5.78572e-33	SMW
alph	5.29532e-35	0.20034	0.564	0.385	5.62098e-31	SMW
kek1	5.52602e-35	0.249229	0.881	0.658	5.86587e-31	SMW
CG8223	1.26565e-32	0.213933	0.618	0.476	1.34349e-28	SMW
Rtnl1	2.11737e-32	0.21519	0.704	0.588	2.24759e-28	SMW
Sur-8	5.23214e-32	0.203261	0.501	0.321	5.55391e-28	SMW
noe	6.59298e-32	0.249701	0.523	0.344	6.99845e-28	SMW
Optix	0	1.25906	0.83	0.042	0	AUnd
Oatp74D	0	0.62636	0.726	0.332	0	AUnd
Obp56a	0	0.54623	0.304	0.068	0	AUnd
h	0	0.472609	0.482	0.094	0	AUnd
fabp	0	0.469661	0.93	0.722	0	AUnd
toy	0	0.447182	0.568	0.205	0	AUnd
nw	0	0.441531	0.858	0.471	0	AUnd
fng	0	0.418488	0.509	0.125	0	AUnd
jigr1	0	0.364421	0.87	0.615	0	AUnd
CG17211	0	0.312368	0.368	0.082	0	AUnd
tsh	0	0.211418	0.256	0.048	0	AUnd
fru1	2.24011e-288	0.346654	0.76	0.473	2.37788e-284	AUnd
ey	6.73055e-278	0.236763	0.355	0.113	7.14448e-274	AUnd
pncr002:3R	1.32083e-269	0.619418	0.712	0.502	1.40206e-265	AUnd
tai	6.90795e-259	0.326023	0.668	0.416	7.33279e-255	AUnd
GstS1	2.07775e-258	0.314703	0.824	0.59	2.20553e-254	AUnd
Jafrac1	1.45283e-253	0.209543	0.968	0.897	1.54218e-249	AUnd
ab1	9.32374e-244	0.327139	0.609	0.298	9.89715e-240	AUnd
Imp	2.7495e-178	0.278939	0.66	0.438	2.91859e-174	AUnd
Glo1	1.73018e-172	0.235052	0.735	0.525	1.83659e-168	AUnd
CG2781	2.05603e-164	0.245182	0.278	0.107	2.18247e-160	AUnd
Nlp	1.38387e-163	0.21627	0.886	0.756	1.46898e-159	AUnd
CG149841	2.32002e-163	0.281598	0.51	0.255	2.4627e-159	AUnd
COX8	2.26492e-160	0.220714	0.891	0.786	2.40422e-156	AUnd
Pen	2.26918e-155	0.221525	0.903	0.784	2.40874e-151	AUnd
NaPi-III	7.50323e-151	0.210388	0.444	0.244	7.96468e-147	AUnd
CG12643	7.81871e-142	0.208436	0.406	0.209	8.29956e-138	AUnd
CG42336	1.29501e-140	0.206335	0.738	0.56	1.37466e-136	AUnd
bi	6.21216e-137	0.303349	0.544	0.373	6.59421e-133	AUnd
SmF	5.80832e-136	0.209059	0.737	0.576	6.16553e-132	AUnd
Btk29A	2.59183e-127	0.209151	0.677	0.484	2.75123e-123	AUnd
ovo	1.53484e-121	0.200102	0.543	0.352	1.62924e-117	AUnd
UQCR-6.4	8.79275e-119	0.211083	0.656	0.487	9.3335e-115	AUnd
PCNA1	4.1032e-108	0.22347	0.534	0.362	4.35555e-104	AUnd
CG13071	0	1.29137	0.58	0.034	0	PUnd
CG96912	0	1.06209	0.928	0.334	0	PUnd
kirre	0	0.79031	0.832	0.3	0	PUnd
scaf1	0	0.774153	0.669	0.102	0	PUnd
Gasp2	0	0.757751	0.947	0.446	0	PUnd
kek11	0	0.739126	0.987	0.633	0	PUnd
aop1	0	0.698714	0.997	0.641	0	PUnd
CG43741	0	0.658138	0.648	0.122	0	PUnd
sls	0	0.656855	0.716	0.224	0	PUnd
SKIP1	0	0.588491	0.728	0.289	0	PUnd
rst	0	0.554331	0.844	0.399	0	PUnd
CG11029	0	0.519777	0.493	0.046	0	PUnd
CG13024	0	0.497446	0.45	0.048	0	PUnd
CG96891	0	0.476457	0.58	0.152	0	PUnd
Rab32	0	0.400573	0.425	0.062	0	PUnd
CG118991	0	0.397892	0.525	0.14	0	PUnd
Ppn	0	0.397347	0.412	0.055	0	PUnd
Lfg	0	0.376769	0.413	0.07	0	PUnd
Cpr97Ea	0	0.311764	0.272	0.02	0	PUnd
lz	0	0.298837	0.331	0.048	0	PUnd
hdc	0	0.281951	1	0.994	0	PUnd
CG5653	0	0.261236	0.297	0.044	0	PUnd
CG5758	0	0.228174	0.222	0.018	0	PUnd
CG91501	1.42986e-304	0.436137	0.536	0.145	1.5178e-300	PUnd
Fas31	2.14977e-304	0.284707	0.998	0.962	2.28198e-300	PUnd
CG34355	5.85614e-300	0.293548	0.242	0.029	6.21629e-296	PUnd
klu	5.18863e-296	0.409435	0.512	0.146	5.50773e-292	PUnd
ImpE3	1.49168e-290	0.267804	0.28	0.042	1.58342e-286	PUnd
CG34377	2.76898e-289	0.357558	0.453	0.112	2.93928e-285	PUnd
CG42747	4.25792e-281	0.379566	0.491	0.142	4.51979e-277	PUnd
CG15212	1.25155e-263	0.388494	0.237	0.033	1.32852e-259	PUnd
obst-B2	2.11399e-263	0.489423	0.805	0.411	2.244e-259	PUnd
rdx	1.43681e-260	0.480347	0.875	0.515	1.52517e-256	PUnd
tfc	2.42379e-258	0.421578	0.623	0.231	2.57286e-254	PUnd
IRSp531	1.92739e-254	0.361432	0.445	0.126	2.04592e-250	PUnd
CR45185	6.53394e-245	0.330759	0.362	0.085	6.93578e-241	PUnd
CR433141	1.07684e-240	0.475585	0.727	0.36	1.14307e-236	PUnd
Pcd1	1.3843e-227	0.478664	0.725	0.404	1.46943e-223	PUnd
pk1	3.26745e-213	0.408765	0.57	0.223	3.4684e-209	PUnd
sbb	3.17434e-201	0.245927	0.987	0.964	3.36957e-197	PUnd
CG116861	8.37303e-195	0.435662	0.642	0.331	8.88797e-191	PUnd
Ald1	2.03168e-194	0.418562	0.819	0.54	2.15662e-190	PUnd
CG33978	1.66336e-181	0.375056	0.825	0.575	1.76566e-177	PUnd
CG98211	3.88309e-180	0.236784	1	0.979	4.1219e-176	PUnd
nrm1	3.98703e-179	0.357926	0.605	0.261	4.23224e-175	PUnd
ed1	2.44305e-173	0.30555	0.958	0.831	2.5933e-169	PUnd
ogre	8.05543e-170	0.302942	0.963	0.862	8.55084e-166	PUnd
heph	4.7351e-161	0.260657	0.985	0.899	5.02631e-157	PUnd
CG17265	2.20025e-155	0.371957	0.691	0.43	2.33556e-151	PUnd
CG62871	3.01627e-155	0.319327	0.572	0.254	3.20177e-151	PUnd
Obp44a1	1.34106e-151	0.243434	0.297	0.081	1.42353e-147	PUnd
noe1	2.05093e-150	0.410793	0.623	0.323	2.17706e-146	PUnd
CG42394	4.14662e-147	0.343194	0.772	0.497	4.40164e-143	PUnd
sano	7.78907e-147	0.347756	0.635	0.344	8.2681e-143	PUnd
scyl	9.45107e-145	0.346804	0.803	0.58	1.00323e-140	PUnd
CG13300	4.73164e-144	0.269016	0.417	0.16	5.02264e-140	PUnd
tmod	3.3693e-135	0.310481	0.542	0.272	3.57651e-131	PUnd
grh1	1.09474e-134	0.309747	0.849	0.669	1.16206e-130	PUnd
CG76752	1.53652e-132	0.321762	0.613	0.299	1.63102e-128	PUnd
nkd1	9.63911e-127	0.385712	0.743	0.532	1.02319e-122	PUnd
CG42674	3.93299e-120	0.257764	0.395	0.165	4.17487e-116	PUnd
B-H11	8.79548e-119	0.208992	0.302	0.102	9.3364e-115	PUnd
CG42238	1.35755e-117	0.274583	0.465	0.22	1.44104e-113	PUnd
Prosap	3.58403e-116	0.284596	0.865	0.694	3.80444e-112	PUnd
klar	1.96847e-115	0.2616	0.906	0.738	2.08953e-111	PUnd
CG12025	1.25663e-111	0.288359	0.625	0.39	1.33391e-107	PUnd
CG319971	1.3393e-111	0.286678	0.948	0.785	1.42167e-107	PUnd
br1	4.20507e-111	0.271983	0.93	0.74	4.46368e-107	PUnd
CG156281	3.90176e-106	0.24808	0.447	0.202	4.14171e-102	PUnd
hth1	5.65808e-106	0.439587	0.705	0.448	6.00605e-102	PUnd
CG344171	8.11205e-103	0.314653	0.555	0.334	8.61094e-99	PUnd
luna	1.25759e-102	0.27387	0.593	0.343	1.33493e-98	PUnd
CG30463	1.75455e-100	0.237833	0.369	0.163	1.86245e-96	PUnd
Cht6	9.62239e-99	0.203505	0.278	0.101	1.02142e-94	PUnd
CG8036	1.19771e-98	0.334652	0.534	0.335	1.27137e-94	PUnd
Argk1	1.82438e-95	0.258817	0.61	0.325	1.93658e-91	PUnd
cl	2.19233e-94	0.268208	0.75	0.605	2.32716e-90	PUnd
Mmp21	1.43555e-93	0.30233	0.968	0.707	1.52384e-89	PUnd
noc	8.62937e-92	0.271334	0.531	0.305	9.16007e-88	PUnd
Reg-5	1.202e-91	0.209752	0.335	0.143	1.27593e-87	PUnd
Ipp1	2.17809e-91	0.246122	0.517	0.282	2.31204e-87	PUnd
Svil1	4.58972e-91	0.233093	0.434	0.216	4.87199e-87	PUnd
tna1	6.73656e-90	0.286475	0.753	0.572	7.15086e-86	PUnd
Spn43Aa	5.32658e-84	0.243909	0.285	0.115	5.65417e-80	PUnd
tkv	1.40774e-79	0.220888	0.364	0.18	1.49431e-75	PUnd
hbs	3.27494e-79	0.240217	0.449	0.234	3.47634e-75	PUnd
CR42862	2.46207e-76	0.245338	0.789	0.616	2.61349e-72	PUnd
CR31044	1.31064e-74	0.237461	0.71	0.531	1.39124e-70	PUnd
fj1	4.13805e-74	0.258384	0.711	0.482	4.39254e-70	PUnd
kuz1	3.60551e-73	0.244803	0.665	0.474	3.82725e-69	PUnd
obst-A1	8.53466e-71	0.218899	0.532	0.308	9.05954e-67	PUnd
inaE	2.75719e-70	0.203746	0.409	0.22	2.92676e-66	PUnd
Hsp23	4.24858e-68	0.257243	0.833	0.624	4.50987e-64	PUnd
Mnn1	4.50675e-68	0.205525	0.401	0.222	4.78392e-64	PUnd
bun	1.44546e-67	0.208257	0.862	0.716	1.53435e-63	PUnd
lft1	1.43299e-65	0.226103	0.722	0.528	1.52112e-61	PUnd
tutl1	3.66385e-64	0.219291	0.512	0.32	3.88918e-60	PUnd
E(spl)m2-BFM	4.81201e-63	0.231435	0.425	0.233	5.10794e-59	PUnd
Egfr1	2.57225e-61	0.250396	0.664	0.516	2.73044e-57	PUnd
Rbfox11	3.21104e-58	0.230401	0.594	0.432	3.40852e-54	PUnd
miple11	1.02577e-57	0.212342	0.682	0.464	1.08885e-53	PUnd
baz	4.28554e-57	0.209891	0.54	0.371	4.5491e-53	PUnd
CR460061	7.46853e-55	0.203317	0.5	0.316	7.92784e-51	PUnd
Myc	2.07876e-52	0.20245	0.488	0.313	2.2066e-48	PUnd
unc-13	5.71305e-47	0.203621	0.551	0.397	6.0644e-43	PUnd
E(spl)m4-BFM1	0	1.23321	0.905	0.2	0	MF
E(spl)mgamma-HLH	0	1.05983	0.785	0.218	0	MF
rn	0	1.00029	0.821	0.109	0	MF
E(spl)m8-HLH	0	0.756425	0.648	0.113	0	MF
Ocho	0	0.719039	0.511	0.111	0	MF
Dip-B	0	0.663108	0.672	0.167	0	MF
Pka-R2	0	0.643148	0.733	0.23	0	MF
E(spl)m2-BFM1	0	0.639931	0.645	0.215	0	MF
E(spl)mdelta-HLH	0	0.606822	0.623	0.151	0	MF
stg	0	0.583157	0.996	0.761	0	MF
nmo1	0	0.558214	0.988	0.799	0	MF
CG15282	0	0.548923	0.523	0.125	0	MF
CG34244	0	0.498885	0.379	0.034	0	MF
Pde8	0	0.418896	0.486	0.103	0	MF
a	0	0.397036	0.401	0.06	0	MF
N	0	0.313482	0.999	0.984	0	MF
Achl	2.33091e-299	0.260318	0.248	0.027	2.47426e-295	MF
sca	8.45388e-296	0.515972	0.502	0.128	8.97379e-292	MF
jvl	3.32447e-291	0.52141	0.725	0.308	3.52892e-287	MF
tinc	3.16262e-287	0.351598	0.438	0.096	3.35713e-283	MF
glec	2.3587e-286	0.630198	0.839	0.442	2.50376e-282	MF
ato	5.51661e-286	0.331248	0.307	0.047	5.85588e-282	MF
E(spl)m7-HLH	3.31543e-275	0.511014	0.476	0.125	3.51933e-271	MF
bib	1.71594e-257	0.366316	0.417	0.099	1.82147e-253	MF
Fas2	1.40186e-251	0.576483	0.891	0.552	1.48808e-247	MF
18w	5.4218e-238	0.388016	0.498	0.153	5.75524e-234	MF
dpp	1.06675e-231	0.345149	0.419	0.108	1.13236e-227	MF
Sur-81	6.89515e-224	0.452418	0.672	0.298	7.3192e-220	MF
Corin	7.92442e-223	0.262133	0.278	0.049	8.41177e-219	MF
CG43861	3.62341e-221	0.27786	0.328	0.069	3.84625e-217	MF
CG14073	2.00242e-215	0.38026	0.532	0.188	2.12557e-211	MF
Dyrk2	1.94179e-213	0.340166	0.449	0.133	2.06121e-209	MF
CG13722	2.0646e-200	0.240358	0.205	0.029	2.19158e-196	MF
Hsp27	8.68436e-196	0.277425	0.999	0.958	9.21845e-192	MF
dac1	1.80373e-194	0.45233	0.751	0.373	1.91466e-190	MF
beat-IIIc	2.50841e-189	0.38504	0.465	0.143	2.66268e-185	MF
Spn43Aa1	5.24563e-179	0.365538	0.379	0.109	5.56824e-175	MF
CG11905	2.15709e-171	0.22962	0.235	0.046	2.28975e-167	MF
CG14478	6.15912e-171	0.359267	0.876	0.656	6.53791e-167	MF
pncr002:3R1	1.13506e-166	0.668327	0.824	0.545	1.20487e-162	MF
danr	1.08576e-163	0.330204	0.497	0.192	1.15254e-159	MF
dos	1.28078e-159	0.240095	0.323	0.088	1.35955e-155	MF
pgant2	5.2126e-150	0.236413	0.307	0.084	5.53317e-146	MF
CG98212	6.04423e-148	0.22956	1	0.979	6.41595e-144	MF
Mob2	1.20176e-147	0.347001	0.524	0.223	1.27567e-143	MF
bbg	6.1202e-142	0.353271	0.503	0.215	6.49659e-138	MF
CG8740	1.38163e-138	0.281166	0.382	0.134	1.4666e-134	MF
Hsp231	1.5809e-138	0.428027	0.854	0.626	1.67812e-134	MF
hbs1	5.60147e-138	0.316785	0.544	0.228	5.94596e-134	MF
bif	3.66869e-136	0.308521	0.517	0.231	3.89431e-132	MF
Gp150	4.8097e-130	0.359572	0.831	0.565	5.1055e-126	MF
Hsromega	4.17475e-124	0.286607	0.98	0.863	4.4315e-120	MF
CG423421	4.12761e-123	0.34748	0.885	0.655	4.38146e-119	MF
chn1	1.18112e-121	0.32681	0.62	0.334	1.25375e-117	MF
Ip259	4.64807e-118	0.24869	0.936	0.838	4.93393e-114	MF
RapGAP1	2.51151e-117	0.335939	0.64	0.313	2.66597e-113	MF
jigr11	5.11621e-116	0.314868	0.876	0.679	5.43085e-112	MF
ptc1	4.11431e-113	0.344941	0.771	0.473	4.36734e-109	MF
CG9095	6.74958e-112	0.206228	0.278	0.086	7.16468e-108	MF
Brd1	3.22459e-111	0.404085	0.523	0.267	3.4229e-107	MF
CG5888	3.12327e-107	0.200821	0.245	0.071	3.31535e-103	MF
RhoGEF64C	1.20712e-105	0.321986	0.622	0.321	1.28136e-101	MF
aop2	2.81103e-105	0.384669	0.945	0.653	2.9839e-101	MF
Spn	4.22031e-104	0.276205	0.597	0.311	4.47986e-100	MF
pnt	1.48448e-102	0.369295	0.46	0.221	1.57578e-98	MF
Atg8a	9.85795e-102	0.215867	0.96	0.879	1.04642e-97	MF
Eip75B	7.57521e-101	0.325357	0.69	0.453	8.04108e-97	MF
dap	3.39905e-99	0.327755	0.658	0.378	3.60809e-95	MF
ed2	9.60954e-99	0.246654	0.943	0.835	1.02005e-94	MF
trn	5.65761e-98	0.362431	0.586	0.305	6.00555e-94	MF
Dl	3.56751e-96	0.332189	0.693	0.423	3.78691e-92	MF
CG436581	1.97878e-95	0.280275	0.872	0.655	2.10047e-91	MF
E(spl)m3-HLH	6.05261e-89	0.208311	0.312	0.119	6.42485e-85	MF
SP1029	1.32593e-87	0.338385	0.232	0.076	1.40747e-83	MF
Glut4EF1	2.22918e-86	0.277398	0.557	0.308	2.36627e-82	MF
scrib	2.4821e-86	0.280624	0.525	0.295	2.63475e-82	MF
CG2556	8.17166e-86	0.219097	0.37	0.156	8.67422e-82	MF
shg	9.75627e-86	0.277764	0.751	0.558	1.03563e-81	MF
miple12	5.25294e-79	0.269685	0.728	0.463	5.576e-75	MF
Cirl	2.83134e-78	0.274795	0.686	0.479	3.00547e-74	MF
kuz2	1.58695e-77	0.278678	0.688	0.475	1.68455e-73	MF
Mmp22	1.34158e-76	0.293918	0.952	0.714	1.42408e-72	MF
CG43427	5.72289e-76	0.200347	0.327	0.142	6.07484e-72	MF
Aps	4.91006e-75	0.203905	0.913	0.819	5.21202e-71	MF
lft2	3.62865e-64	0.233877	0.753	0.529	3.85181e-60	MF
Trf2	5.38837e-63	0.240583	0.682	0.483	5.71975e-59	MF
CR433142	2.18918e-61	0.236381	0.613	0.378	2.32382e-57	MF
Wdr62	4.79035e-61	0.233668	0.645	0.445	5.08496e-57	MF
br2	9.75923e-57	0.215636	0.919	0.745	1.03594e-52	MF
CG60401	1.98508e-55	0.223239	0.524	0.336	2.10716e-51	MF
cer	5.02205e-55	0.200886	0.486	0.297	5.3309e-51	MF
CG3777	8.25435e-53	0.214975	0.549	0.354	8.76199e-49	MF
DOR	4.9422e-46	0.205792	0.575	0.378	5.24614e-42	MF
Hsp26	4.56352e-37	0.208598	0.753	0.577	4.84418e-33	MF
twit1	0	1.37077	0.958	0.274	0	R2/5
peb	0	1.10378	0.921	0.165	0	R2/5
betaTub60D	0	1.00731	0.798	0.223	0	R2/5
RapGAP11	0	0.950077	0.887	0.316	0	R2/5
ro	0	0.862174	0.737	0.054	0	R2/5
RhoGEF64C1	0	0.826372	0.887	0.322	0	R2/5
tinc1	0	0.536537	0.583	0.104	0	R2/5
Sodh-2	0	0.267945	0.215	0.011	0	R2/5
dap1	1.40143e-302	0.81342	0.928	0.378	1.48762e-298	R2/5
CG25561	4.2328e-291	0.615476	0.655	0.151	4.49312e-287	R2/5
qua	1.62388e-283	0.447188	0.371	0.045	1.72374e-279	R2/5
Mmp23	1.41014e-272	0.652187	0.997	0.723	1.49687e-268	R2/5
comm1	6.29629e-266	0.53067	0.616	0.14	6.68351e-262	R2/5
scrt	3.23535e-262	0.930554	0.516	0.093	3.43432e-258	R2/5
X11Lbeta	2.63269e-239	0.547528	0.482	0.093	2.7946e-235	R2/5
ru	2.71692e-233	0.431401	0.319	0.039	2.88401e-229	R2/5
Fas21	9.15698e-228	0.80107	0.928	0.566	9.72013e-224	R2/5
Aplip1	9.9507e-224	0.447084	0.331	0.045	1.05627e-219	R2/5
mbl	3.31233e-221	0.59321	0.984	0.907	3.51604e-217	R2/5
sty	2.11726e-219	0.596227	0.62	0.178	2.24747e-215	R2/5
Dl1	3.74573e-217	0.733135	0.867	0.427	3.97609e-213	R2/5
lbm	2.21173e-197	0.45898	0.34	0.054	2.34776e-193	R2/5
E(spl)mgamma-HLH1	2.62382e-197	0.879851	0.709	0.248	2.78518e-193	R2/5
sff	1.41075e-193	0.37038	0.322	0.049	1.49751e-189	R2/5
CG14516	3.82433e-186	0.415597	0.383	0.069	4.05953e-182	R2/5
cpo	1.55331e-185	0.583206	0.507	0.123	1.64884e-181	R2/5
dysc1	1.03527e-180	0.537622	0.497	0.124	1.09894e-176	R2/5
CG3655	4.11689e-177	0.576691	0.922	0.607	4.37008e-173	R2/5
comm2	8.02341e-175	0.363707	0.452	0.105	8.51685e-171	R2/5
nmo2	1.15571e-172	0.565703	0.965	0.809	1.22679e-168	R2/5
Tet1	4.85142e-172	0.665163	0.874	0.534	5.14979e-168	R2/5
msi	6.09974e-164	0.53594	0.904	0.64	6.47487e-160	R2/5
Tmhs	8.79117e-159	0.331166	0.384	0.083	9.33183e-155	R2/5
GstZ2	9.34855e-159	0.340391	0.403	0.089	9.92348e-155	R2/5
CG422681	4.01946e-156	0.475657	0.612	0.204	4.26665e-152	R2/5
Jupiter	1.49194e-155	0.53407	0.989	0.893	1.5837e-151	R2/5
alphaTub84B	6.00153e-155	0.266841	1	0.998	6.37063e-151	R2/5
bbg1	9.29764e-154	0.470952	0.627	0.222	9.86944e-150	R2/5
CG13928	1.2664e-147	0.353042	0.419	0.1	1.34428e-143	R2/5
hbs2	4.46166e-147	0.440121	0.669	0.237	4.73605e-143	R2/5
E(spl)mdelta-HLH1	4.62262e-144	0.483826	0.551	0.177	4.90691e-140	R2/5
elav	9.62718e-138	0.492851	0.568	0.198	1.02193e-133	R2/5
hh	1.17376e-137	0.553178	0.549	0.193	1.24595e-133	R2/5
Ten-m	2.05938e-137	0.428417	0.482	0.148	2.18603e-133	R2/5
pnt1	4.07172e-134	0.532785	0.595	0.225	4.32214e-130	R2/5
DOR1	5.4813e-126	0.526443	0.746	0.378	5.8184e-122	R2/5
spri	6.75681e-123	0.271573	0.34	0.081	7.17235e-119	R2/5
CR44024	2.85195e-117	0.262997	0.338	0.08	3.02735e-113	R2/5
Gli	4.89966e-112	0.380561	0.561	0.222	5.20099e-108	R2/5
CG98213	1.16438e-111	0.255537	1	0.98	1.23599e-107	R2/5
rho	6.61665e-111	0.232765	0.234	0.042	7.02358e-107	R2/5
futsch	2.86504e-110	0.511379	0.343	0.089	3.04124e-106	R2/5
sano1	5.55459e-107	0.438723	0.712	0.359	5.8962e-103	R2/5
Fhos	7.05265e-103	0.216564	0.263	0.057	7.48639e-99	R2/5
miple13	1.20566e-100	0.433663	0.806	0.471	1.2798e-96	R2/5
Pli	2.95981e-100	0.377609	0.542	0.227	3.14184e-96	R2/5
smal	3.8636e-97	0.245192	0.218	0.042	4.10121e-93	R2/5
phyl	3.6446e-95	0.255546	0.331	0.089	3.86875e-91	R2/5
Mob21	7.58194e-94	0.374414	0.556	0.235	8.04823e-90	R2/5
E(spl)malpha-BFM	8.51901e-93	0.389928	0.438	0.152	9.04293e-89	R2/5
nuf	1.03688e-89	0.471733	0.651	0.382	1.10065e-85	R2/5
shep	1.15144e-89	0.442268	0.624	0.316	1.22226e-85	R2/5
CG3408	4.68951e-87	0.528815	0.667	0.398	4.97791e-83	R2/5
neur	5.12596e-87	0.218832	0.287	0.075	5.44121e-83	R2/5
br3	1.48004e-83	0.332062	0.945	0.752	1.57107e-79	R2/5
rdx1	1.46272e-81	0.392159	0.835	0.54	1.55267e-77	R2/5
eya	5.52308e-81	0.37176	0.825	0.518	5.86274e-77	R2/5
stai1	5.85174e-81	0.56999	0.835	0.65	6.21163e-77	R2/5
E(spl)m8-HLH1	1.00197e-80	0.324657	0.424	0.149	1.06359e-76	R2/5
lola	2.57113e-79	0.376072	0.832	0.666	2.72925e-75	R2/5
pcs	3.16477e-79	0.387486	0.816	0.584	3.35941e-75	R2/5
Nrg	1.61645e-78	0.372394	0.842	0.682	1.71586e-74	R2/5
Ank2	1.36283e-76	0.325939	0.257	0.068	1.44664e-72	R2/5
CG31176	1.75906e-76	0.487056	0.5	0.235	1.86725e-72	R2/5
Spn1	4.80225e-75	0.344612	0.619	0.323	5.09759e-71	R2/5
mamo	4.17737e-71	0.389583	0.654	0.375	4.43427e-67	R2/5
Appl	4.29924e-71	0.380869	0.441	0.181	4.56364e-67	R2/5
Pka-R21	1.64922e-68	0.322576	0.566	0.262	1.75065e-64	R2/5
cib	6.24007e-67	0.286027	0.946	0.912	6.62384e-63	R2/5
Nrt	1.20945e-66	0.273664	0.472	0.195	1.28383e-62	R2/5
Gbeta13F	9.17503e-62	0.256523	0.89	0.803	9.7393e-58	R2/5
wech	3.49162e-61	0.275449	0.521	0.253	3.70635e-57	R2/5
E(spl)m4-BFM2	4.81638e-61	0.426383	0.534	0.251	5.11259e-57	R2/5
nrm2	1.553e-60	0.290741	0.588	0.284	1.64851e-56	R2/5
CG15012	1.21883e-58	0.26085	0.867	0.723	1.29378e-54	R2/5
Glut4EF2	6.25655e-58	0.307845	0.589	0.318	6.64133e-54	R2/5
CG319972	4.55699e-57	0.284406	0.958	0.795	4.83724e-53	R2/5
aop3	5.52845e-57	0.415784	0.808	0.673	5.86845e-53	R2/5
Rsf1	8.52946e-57	0.23305	0.893	0.803	9.05402e-53	R2/5
Rap1	1.13593e-54	0.211504	0.901	0.844	1.20579e-50	R2/5
kek12	2.27871e-54	0.348471	0.925	0.659	2.41885e-50	R2/5
shg1	1.70502e-53	0.306704	0.766	0.566	1.80988e-49	R2/5
CG144781	5.66294e-53	0.271167	0.832	0.668	6.01121e-49	R2/5
CG4080	2.89083e-52	0.264719	0.441	0.214	3.06862e-48	R2/5
Wdr621	4.01984e-52	0.292383	0.682	0.452	4.26706e-48	R2/5
glec1	1.83698e-51	0.33703	0.734	0.466	1.94995e-47	R2/5
Trf21	3.45836e-51	0.295209	0.725	0.49	3.67105e-47	R2/5
Unr	2.40918e-50	0.202509	0.925	0.863	2.55735e-46	R2/5
ena	2.92412e-50	0.289671	0.599	0.359	3.10395e-46	R2/5
Chmp1	3.29878e-49	0.299697	0.684	0.48	3.50165e-45	R2/5
gl1	1.8232e-48	0.280533	0.465	0.227	1.93533e-44	R2/5
robl	4.61174e-48	0.231177	0.874	0.752	4.89536e-44	R2/5
Gp1501	4.78101e-48	0.305363	0.766	0.58	5.07504e-44	R2/5
CG30423	8.93447e-48	0.243898	0.836	0.704	9.48394e-44	R2/5
S	1.72338e-46	0.28416	0.547	0.322	1.82937e-42	R2/5
lft3	2.09569e-44	0.281619	0.742	0.54	2.22458e-40	R2/5
RasGAP1	1.08047e-43	0.234577	0.379	0.182	1.14692e-39	R2/5
Atf3	1.61183e-43	0.204064	0.311	0.131	1.71096e-39	R2/5
Argk2	1.37002e-41	0.344647	0.552	0.346	1.45428e-37	R2/5
Btk29A1	7.5638e-41	0.297798	0.696	0.539	8.02898e-37	R2/5
Fas1	1.26856e-40	0.254003	0.511	0.3	1.34658e-36	R2/5
Rab1	1.90758e-39	0.219035	0.78	0.683	2.0249e-35	R2/5
CG14207	2.1105e-38	0.254975	0.504	0.313	2.24029e-34	R2/5
CG40228	1.09253e-36	0.23735	0.766	0.614	1.15972e-32	R2/5
Gdi	3.18241e-34	0.272579	0.633	0.475	3.37812e-30	R2/5
CG11486	4.26737e-33	0.241142	0.706	0.537	4.52981e-29	R2/5
Sur-82	5.49591e-32	0.233867	0.517	0.323	5.83391e-28	R2/5
Cirl1	3.45965e-31	0.225894	0.682	0.489	3.67242e-27	R2/5
Fim	4.86111e-31	0.278558	0.463	0.298	5.16007e-27	R2/5
sn	2.39716e-30	0.273615	0.387	0.232	2.54458e-26	R2/5
Ipp2	4.82603e-30	0.206116	0.494	0.298	5.12283e-26	R2/5
chinmo	7.60445e-30	0.227207	0.832	0.649	8.07212e-26	R2/5
knk	6.07484e-28	0.21573	0.489	0.326	6.44845e-24	R2/5
CG1890	1.97826e-27	0.216833	0.694	0.583	2.09992e-23	R2/5
Ubi-p63E	1.42744e-25	0.202146	0.556	0.393	1.51522e-21	R2/5
Tpi1	5.88982e-25	0.205576	0.65	0.492	6.25205e-21	R2/5
CG152821	1.19809e-24	0.225491	0.294	0.155	1.27177e-20	R2/5
hts	2.07309e-22	0.22494	0.576	0.447	2.20058e-18	R2/5
twit2	0	1.43788	0.991	0.28	0	R3/4
betaTub60D1	0	1.33276	0.975	0.222	0	R3/4
scrt1	0	1.29215	0.67	0.091	0	R3/4
peb1	0	1.17673	0.917	0.174	0	R3/4
salr	0	1.15661	0.709	0.028	0	R3/4
salm	0	1.09279	0.735	0.033	0	R3/4
dap2	0	1.01056	0.958	0.382	0	R3/4
Appl1	0	0.92415	0.798	0.17	0	R3/4
dysc2	0	0.914193	0.818	0.116	0	R3/4
CG422682	0	0.90831	0.868	0.198	0	R3/4
cpo1	0	0.908286	0.733	0.119	0	R3/4
CG145161	0	0.837622	0.65	0.062	0	R3/4
svp	0	0.831321	0.612	0.019	0	R3/4
Aplip11	0	0.760549	0.572	0.039	0	R3/4
CG139281	0	0.647765	0.652	0.095	0	R3/4
lbm1	0	0.633421	0.464	0.052	0	R3/4
CG34371	0	0.600203	0.446	0.031	0	R3/4
sev	0	0.571122	0.531	0.039	0	R3/4
qua1	0	0.560927	0.534	0.043	0	R3/4
CG11382	0	0.541348	0.473	0.032	0	R3/4
CadN	0	0.465935	0.424	0.042	0	R3/4
egr	0	0.421193	0.383	0.027	0	R3/4
nrv3	0	0.354924	0.265	0.01	0	R3/4
GstZ21	1.04594e-306	0.508849	0.578	0.086	1.11027e-302	R3/4
CG34347	2.76476e-298	0.236946	0.233	0.011	2.9348e-294	R3/4
hh1	1.70131e-297	0.803586	0.789	0.187	1.80594e-293	R3/4
ro1	5.30983e-290	0.52058	0.516	0.07	5.63639e-286	R3/4
Ank21	2.60094e-284	0.798264	0.464	0.062	2.7609e-280	R3/4
sff1	2.38401e-282	0.477895	0.421	0.048	2.53063e-278	R3/4
GABA-B-R1	1.74835e-276	0.219702	0.217	0.011	1.85587e-272	R3/4
dpn	2.00701e-269	0.412014	0.368	0.039	2.13044e-265	R3/4
2024-09-04	4.15651e-268	0.269642	0.251	0.016	4.41213e-264	R3/4
mbl1	8.78235e-267	0.681132	1	0.907	9.32246e-263	R3/4
CG34081	2.31897e-240	0.888946	0.903	0.392	2.46159e-236	R3/4
CG42492	1.12311e-235	0.327102	0.316	0.032	1.19218e-231	R3/4
aos	3.85083e-233	0.55645	0.57	0.114	4.08766e-229	R3/4
E(spl)malpha-BFM1	7.57867e-233	0.730373	0.641	0.148	8.04476e-229	R3/4
elav1	7.46517e-232	0.752701	0.717	0.196	7.92428e-228	R3/4
rau	1.2018e-227	0.333629	0.356	0.042	1.27571e-223	R3/4
CG6024	1.07997e-226	0.282379	0.287	0.027	1.14639e-222	R3/4
gl2	4.21995e-226	0.675916	0.773	0.218	4.47948e-222	R3/4
Jupiter1	2.39508e-224	0.856066	0.989	0.894	2.54238e-220	R3/4
CG311761	1.71834e-222	0.772262	0.764	0.227	1.82402e-218	R3/4
stai2	1.00939e-221	0.862728	0.975	0.646	1.07147e-217	R3/4
rdo	7.75361e-220	0.657442	0.569	0.123	8.23046e-216	R3/4
CG36551	1.47182e-217	0.721319	0.968	0.609	1.56233e-213	R3/4
CR440241	9.10523e-201	0.402024	0.453	0.079	9.6652e-197	R3/4
Nrt1	7.28057e-199	0.77676	0.673	0.19	7.72832e-195	R3/4
RapGAP12	7.98301e-199	0.746536	0.875	0.322	8.47397e-195	R3/4
CG154361	5.74295e-197	0.438657	0.493	0.097	6.09614e-193	R3/4
shep1	2.2254e-195	0.721209	0.814	0.312	2.36226e-191	R3/4
pk2	4.24421e-190	0.702642	0.731	0.243	4.50522e-186	R3/4
Dl2	1.93587e-188	0.72271	0.903	0.43	2.05492e-184	R3/4
hbs3	1.20724e-187	0.579792	0.76	0.238	1.28149e-183	R3/4
Mmp24	1.37147e-179	0.588583	1	0.725	1.45581e-175	R3/4
alphaTub84B1	4.65667e-179	0.287951	1	0.998	4.94305e-175	R3/4
Fas22	1.49214e-176	0.725871	0.964	0.568	1.58391e-172	R3/4
nmo3	1.09804e-161	0.581402	0.993	0.809	1.16557e-157	R3/4
blot	5.55502e-159	0.438417	0.482	0.112	5.89665e-155	R3/4
RhoGEF64C2	3.39369e-158	0.640943	0.816	0.33	3.6024e-154	R3/4
CG91502	3.44937e-156	0.575362	0.603	0.171	3.66151e-152	R3/4
DOR2	2.06898e-152	0.602352	0.845	0.379	2.19623e-148	R3/4
lola1	2.27345e-151	0.591114	0.94	0.663	2.41327e-147	R3/4
qtc	6.59708e-147	0.248061	0.267	0.036	7.0028e-143	R3/4
Tet2	1.02582e-140	0.64691	0.912	0.536	1.08891e-136	R3/4
ena1	5.44229e-137	0.584048	0.755	0.355	5.77699e-133	R3/4
rdx2	9.05331e-130	0.549812	0.913	0.54	9.61009e-126	R3/4
CG62872	2.55069e-129	0.523076	0.709	0.272	2.70756e-125	R3/4
CG32039	1.33104e-127	0.432161	0.542	0.166	1.4129e-123	R3/4
E(spl)mgamma-HLH2	1.48528e-127	0.814813	0.668	0.254	1.57662e-123	R3/4
msi1	1.40565e-126	0.531009	0.921	0.642	1.4921e-122	R3/4
Tm1	4.53849e-121	0.405298	0.96	0.873	4.81761e-117	R3/4
tmod1	2.74051e-118	0.47569	0.693	0.287	2.90905e-114	R3/4
neur1	5.83989e-117	0.296268	0.35	0.075	6.19904e-113	R3/4
Glut4EF3	1.09054e-115	0.48708	0.74	0.315	1.15761e-111	R3/4
CG3961	4.78908e-112	0.361872	0.424	0.11	5.08361e-108	R3/4
Fhos1	8.07282e-112	0.262151	0.298	0.058	8.56929e-108	R3/4
Hsromega1	3.68503e-111	0.440729	0.987	0.87	3.91166e-107	R3/4
eya1	2.38845e-110	0.489812	0.875	0.519	2.53534e-106	R3/4
Tmhs1	2.6992e-110	0.303063	0.37	0.087	2.8652e-106	R3/4
ari-2	3.14946e-110	0.316654	0.361	0.085	3.34315e-106	R3/4
Spn2	1.21633e-108	0.475922	0.717	0.323	1.29113e-104	R3/4
CG98214	1.24988e-108	0.276567	1	0.98	1.32675e-104	R3/4
unc-104	4.939e-107	0.250593	0.251	0.043	5.24275e-103	R3/4
kek13	4.05237e-106	0.554049	0.968	0.66	4.30159e-102	R3/4
drongo	2.274e-105	0.425738	0.585	0.22	2.41385e-101	R3/4
CG17724	6.81802e-103	0.320065	0.401	0.108	7.23732e-99	R3/4
X11Lbeta1	4.6934e-101	0.321469	0.395	0.101	4.98205e-97	R3/4
roX1	1.28803e-100	0.221911	0.998	0.994	1.36725e-96	R3/4
N1	2.93618e-100	0.250623	0.998	0.984	3.11675e-96	R3/4
comm3	4.05148e-96	0.334396	0.482	0.15	4.30065e-92	R3/4
Atf31	3.50438e-92	0.344062	0.422	0.129	3.71989e-88	R3/4
sn1	1.47156e-90	0.432876	0.565	0.227	1.56206e-86	R3/4
Fili1	2.24431e-88	0.31457	0.403	0.12	2.38234e-84	R3/4
klar1	2.93657e-87	0.402878	0.931	0.749	3.11717e-83	R3/4
sm	3.06197e-87	0.220928	0.269	0.057	3.25028e-83	R3/4
futsch1	8.04541e-87	0.478408	0.347	0.092	8.5402e-83	R3/4
scrib1	5.27981e-84	0.413255	0.648	0.303	5.60452e-80	R3/4
Gbeta13F1	2.22561e-81	0.332528	0.964	0.801	2.36249e-77	R3/4
Argk3	9.36292e-81	0.425586	0.726	0.342	9.93874e-77	R3/4
Dscam4	3.47256e-80	0.216109	0.256	0.057	3.68613e-76	R3/4
nrm3	6.34112e-79	0.399795	0.646	0.285	6.73109e-75	R3/4
aop4	1.76661e-78	0.558354	0.825	0.674	1.87525e-74	R3/4
l(3)neo38	1.03984e-76	0.343475	0.922	0.773	1.10379e-72	R3/4
bbg2	1.72778e-76	0.340859	0.565	0.229	1.83404e-72	R3/4
gukh	5.15245e-76	0.296058	0.384	0.123	5.46932e-72	R3/4
lft4	3.07226e-75	0.429179	0.765	0.541	3.2612e-71	R3/4
Ipp3	4.55626e-75	0.377278	0.632	0.295	4.83647e-71	R3/4
CG3638	2.45664e-71	0.337192	0.486	0.191	2.60773e-67	R3/4
Dlc90F1	1.43377e-70	0.353668	0.865	0.685	1.52195e-66	R3/4
phyl1	4.55715e-68	0.235024	0.321	0.092	4.83741e-64	R3/4
CG25562	7.07017e-68	0.295558	0.453	0.164	7.50498e-64	R3/4
CG147151	2.9935e-67	0.392342	0.579	0.276	3.1776e-63	R3/4
CG14321	6.58981e-66	0.208037	0.285	0.078	6.99508e-62	R3/4
CG43867	2.90254e-64	0.229236	0.348	0.111	3.08105e-60	R3/4
Cadps	3.4659e-61	0.239492	0.307	0.095	3.67905e-57	R3/4
E(spl)mdelta-HLH2	1.35251e-60	0.407933	0.444	0.185	1.43569e-56	R3/4
Ten-a	1.60082e-60	0.360779	0.877	0.823	1.69927e-56	R3/4
comm21	1.67673e-60	0.245114	0.341	0.112	1.77985e-56	R3/4
br4	4.97589e-60	0.32551	0.935	0.754	5.28191e-56	R3/4
CG423941	2.00364e-59	0.372783	0.789	0.516	2.12686e-55	R3/4
Mob22	2.06362e-59	0.314735	0.536	0.239	2.19054e-55	R3/4
Fas11	5.41814e-58	0.371328	0.574	0.299	5.75136e-54	R3/4
pnut	1.02001e-57	0.339848	0.608	0.333	1.08274e-53	R3/4
Oda	7.10312e-57	0.212465	0.966	0.946	7.53996e-53	R3/4
psq	8.00934e-57	0.24619	0.953	0.916	8.50191e-53	R3/4
Khc-73	1.85443e-56	0.254258	0.375	0.141	1.96847e-52	R3/4
CG7971	4.37668e-56	0.399818	0.662	0.417	4.64585e-52	R3/4
E(spl)mbeta-HLH	8.57808e-56	0.385649	0.54	0.261	9.10564e-52	R3/4
Ten-m1	4.42939e-54	0.272938	0.394	0.155	4.7018e-50	R3/4
Trf22	6.41702e-54	0.354325	0.726	0.493	6.81166e-50	R3/4
Abl1	2.74648e-52	0.335044	0.592	0.323	2.91539e-48	R3/4
cib1	1.07591e-51	0.230299	0.957	0.912	1.14207e-47	R3/4
Apf1	1.14698e-50	0.291035	0.505	0.243	1.21752e-46	R3/4
RhoGAP93B	1.69559e-48	0.247665	0.356	0.139	1.79987e-44	R3/4
CG325211	7.16163e-48	0.333392	0.504	0.269	7.60207e-44	R3/4
if1	2.22923e-47	0.209297	0.325	0.119	2.36632e-43	R3/4
Sur-83	3.89043e-47	0.330419	0.57	0.323	4.12969e-43	R3/4
numb	2.70038e-46	0.323201	0.612	0.367	2.86645e-42	R3/4
wech1	1.60331e-45	0.28143	0.507	0.256	1.70192e-41	R3/4
klu1	1.70825e-45	0.261686	0.413	0.176	1.8133e-41	R3/4
stv	3.19692e-45	0.298638	0.543	0.298	3.39353e-41	R3/4
grnd	8.40729e-45	0.268221	0.439	0.209	8.92434e-41	R3/4
pnt2	8.31471e-44	0.243428	0.502	0.233	8.82607e-40	R3/4
Unr1	1.60145e-43	0.221748	0.942	0.863	1.69994e-39	R3/4
Rsf11	4.00128e-43	0.23157	0.917	0.803	4.24736e-39	R3/4
PMCA	1.39515e-42	0.296967	0.673	0.452	1.48096e-38	R3/4
PRL-1	2.32387e-42	0.237287	0.41	0.187	2.46679e-38	R3/4
Ggamma1	1.78714e-41	0.201433	0.951	0.897	1.89705e-37	R3/4
Bx	2.84117e-41	0.230746	0.208	0.065	3.01591e-37	R3/4
Sap47	3.68342e-41	0.286224	0.569	0.335	3.90995e-37	R3/4
miple14	1.51806e-40	0.324868	0.695	0.479	1.61142e-36	R3/4
Atg8a1	2.57063e-40	0.208952	0.953	0.884	2.72872e-36	R3/4
CG2865	3.08387e-39	0.261758	0.462	0.233	3.27353e-35	R3/4
glec2	3.27007e-39	0.311675	0.753	0.468	3.47118e-35	R3/4
E(spl)m4-BFM3	8.27966e-39	0.384524	0.507	0.255	8.78886e-35	R3/4
Chmp11	1.31192e-38	0.29963	0.67	0.483	1.3926e-34	R3/4
beta-Spec	5.66832e-38	0.311588	0.621	0.417	6.01692e-34	R3/4
Mlc-c	5.77336e-38	0.235206	0.897	0.788	6.12843e-34	R3/4
nuf1	1.09468e-37	0.297075	0.612	0.387	1.16201e-33	R3/4
EMC8-9	1.5101e-37	0.271376	0.565	0.348	1.60297e-33	R3/4
pcs1	1.67666e-37	0.302129	0.769	0.588	1.77977e-33	R3/4
mamo1	2.27769e-37	0.289852	0.635	0.379	2.41776e-33	R3/4
Gdi1	3.73361e-37	0.307645	0.666	0.476	3.96323e-33	R3/4
Ubi-p63E1	1.1246e-36	0.275805	0.614	0.393	1.19377e-32	R3/4
alpha-Spec	1.22954e-36	0.292177	0.608	0.398	1.30516e-32	R3/4
chrb	1.59976e-36	0.284487	0.531	0.309	1.69815e-32	R3/4
drl1	1.65341e-35	0.287773	0.469	0.256	1.7551e-31	R3/4
Ald2	2.48271e-35	0.285082	0.758	0.563	2.6354e-31	R3/4
E(spl)m2-BFM2	1.08801e-34	0.332941	0.455	0.246	1.15492e-30	R3/4
RhoGAP19D	1.51679e-34	0.277109	0.688	0.505	1.61008e-30	R3/4
hts1	1.65869e-34	0.283514	0.653	0.445	1.7607e-30	R3/4
Gli1	2.71895e-34	0.21901	0.448	0.23	2.88617e-30	R3/4
tacc	8.34157e-34	0.214266	0.404	0.199	8.85458e-30	R3/4
unc-119	1.34168e-33	0.245696	0.468	0.257	1.42419e-29	R3/4
babos	1.39217e-33	0.251855	0.392	0.197	1.47779e-29	R3/4
CG40801	1.5637e-33	0.229809	0.424	0.217	1.65987e-29	R3/4
noe2	2.86081e-32	0.287777	0.588	0.346	3.03675e-28	R3/4
RasGAP11	3.34516e-32	0.210984	0.377	0.184	3.55089e-28	R3/4
cni	3.97319e-32	0.338121	0.661	0.551	4.21754e-28	R3/4
CG11360	1.70523e-31	0.217541	0.41	0.21	1.8101e-27	R3/4
spen	5.36681e-31	0.20705	0.899	0.797	5.69687e-27	R3/4
norpA	1.11451e-30	0.30204	0.421	0.241	1.18305e-26	R3/4
mam	2.54637e-29	0.210031	0.455	0.249	2.70297e-25	R3/4
Tsp66E1	2.96674e-28	0.266971	0.471	0.276	3.14919e-24	R3/4
CG32850	3.66271e-28	0.2111	0.312	0.151	3.88796e-24	R3/4
CG144782	5.38344e-27	0.214085	0.819	0.67	5.71452e-23	R3/4
CG319973	2.4045e-26	0.213452	0.931	0.798	2.55238e-22	R3/4
Arl6IP1	6.7271e-26	0.231071	0.561	0.385	7.14082e-22	R3/4
CG44325	1.28622e-25	0.229612	0.742	0.724	1.36533e-21	R3/4
Pka-C1	1.32928e-25	0.207791	0.554	0.347	1.41103e-21	R3/4
Cirl2	2.02813e-25	0.242093	0.659	0.492	2.15286e-21	R3/4
O-fut11	1.39639e-24	0.231242	0.599	0.43	1.48227e-20	R3/4
Atpalpha	5.6679e-24	0.238223	0.579	0.405	6.01647e-20	R3/4
Rab2	8.26307e-23	0.217568	0.558	0.395	8.77125e-19	R3/4
CG45050	1.00377e-22	0.212532	0.699	0.569	1.0655e-18	R3/4
CG32767	1.39732e-22	0.216086	0.666	0.507	1.48326e-18	R3/4
CG114861	1.04083e-21	0.21419	0.686	0.54	1.10484e-17	R3/4
CG43759	5.36508e-21	0.214186	0.534	0.372	5.69503e-17	R3/4
CanB2	5.45876e-21	0.200898	0.65	0.513	5.79447e-17	R3/4
BicD	2.44286e-20	0.202322	0.48	0.32	2.5931e-16	R3/4
nrv2	3.69696e-20	0.202728	0.605	0.464	3.92432e-16	R3/4
Chd64	7.2749e-19	0.224981	0.653	0.526	7.72231e-15	R3/4
beat-IIIc1	0	1.21479	0.958	0.149	0	R8
scrt2	0	1.20014	0.698	0.095	0	R8
peb2	0	1.19644	0.951	0.179	0	R8
sca1	0	1.18567	0.775	0.144	0	R8
futsch2	0	1.08834	0.71	0.083	0	R8
rho1	0	0.90581	0.74	0.031	0	R8
ru1	0	0.873788	0.682	0.034	0	R8
sens	0	0.718646	0.647	0.013	0	R8
insb	0	0.605533	0.557	0.026	0	R8
klg	0	0.546833	0.364	0.022	0	R8
ImpL3	0	0.491142	0.411	0.028	0	R8
Trim9	0	0.381357	0.383	0.014	0	R8
Hmx	0	0.3205	0.309	0.013	0	R8
cpo2	1.57713e-307	0.96741	0.731	0.124	1.67412e-303	R8
phyl2	1.80565e-292	0.596318	0.613	0.086	1.9167e-288	R8
fne	1.34747e-289	0.360819	0.285	0.016	1.43034e-285	R8
betaTub60D2	2.59987e-279	1.13243	0.907	0.23	2.75976e-275	R8
RapGAP13	2.78975e-271	1.05363	0.977	0.324	2.96131e-267	R8
ato1	2.63112e-270	0.573792	0.49	0.058	2.79294e-266	R8
RhoGEF64C3	5.57861e-269	1.00525	0.961	0.33	5.9217e-265	R8
Cad88C	5.78125e-269	0.252119	0.234	0.011	6.13679e-265	R8
Nrt2	9.45876e-268	1.06911	0.798	0.19	1.00405e-263	R8
twit3	4.92524e-262	1.22857	0.97	0.287	5.22815e-258	R8
SP2353	1.69263e-256	0.404354	0.306	0.022	1.79673e-252	R8
Fas23	4.10223e-248	1.08017	0.998	0.571	4.35452e-244	R8
CadN1	2.02778e-247	0.445017	0.42	0.045	2.15249e-243	R8
CG25563	8.74312e-228	0.722704	0.712	0.159	9.28082e-224	R8
Syt4	1.49578e-215	0.340644	0.276	0.021	1.58777e-211	R8
CG343771	1.91042e-195	0.661871	0.619	0.135	2.02792e-191	R8
Tet3	7.84183e-195	0.896126	0.968	0.538	8.3241e-191	R8
VepD	4.17095e-192	0.300862	0.248	0.019	4.42746e-188	R8
CG311762	3.3301e-189	0.862416	0.768	0.232	3.5349e-185	R8
S1	8.79952e-189	0.722166	0.861	0.317	9.34069e-185	R8
CG17839	4.99411e-187	0.263768	0.225	0.016	5.30125e-183	R8
dysc3	1.2513e-176	0.580479	0.61	0.127	1.32825e-172	R8
gogo	5.2503e-172	0.275416	0.239	0.02	5.57319e-168	R8
retn	1.25484e-171	0.39381	0.2	0.014	1.33201e-167	R8
vn	2.5451e-164	0.591102	0.492	0.098	2.70162e-160	R8
Cpr51A	1.64178e-158	0.383402	0.357	0.05	1.74275e-154	R8
Achl1	7.94129e-147	0.334768	0.304	0.039	8.42968e-143	R8
CG60241	8.50343e-142	0.237697	0.262	0.03	9.02639e-138	R8
X11Lbeta2	3.94261e-140	0.443122	0.487	0.1	4.18508e-136	R8
Pka-R22	3.93939e-132	0.595574	0.763	0.262	4.18166e-128	R8
edl	7.33371e-132	0.249421	0.248	0.029	7.78473e-128	R8
Mob23	1.29012e-131	0.53893	0.717	0.236	1.36946e-127	R8
Ank22	2.0344e-128	0.570203	0.376	0.068	2.15951e-124	R8
Mmp25	1.25297e-127	0.561478	0.991	0.728	1.33002e-123	R8
CG34082	2.7783e-124	0.813902	0.794	0.4	2.94917e-120	R8
CG139282	1.88833e-123	0.415023	0.471	0.105	2.00446e-119	R8
alphaTub84B2	2.081e-117	0.289137	1	0.998	2.20899e-113	R8
nrm4	6.05577e-115	0.540542	0.763	0.285	6.4282e-111	R8
GstZ22	7.44457e-109	0.362631	0.422	0.095	7.90241e-105	R8
dap3	1.30359e-108	0.601509	0.84	0.391	1.38376e-104	R8
lbm2	5.17271e-103	0.403589	0.323	0.06	5.49083e-99	R8
lola2	2.54809e-99	0.507484	0.926	0.666	2.7048e-95	R8
CG10011	2.23139e-97	0.365484	0.445	0.118	2.36862e-93	R8
Atf32	8.63992e-96	0.398859	0.466	0.13	9.17128e-92	R8
Spn3	1.23991e-95	0.494987	0.74	0.325	1.31617e-91	R8
sff2	2.43701e-94	0.25399	0.302	0.054	2.58688e-90	R8
Fas12	1.38046e-91	0.487035	0.691	0.298	1.46536e-87	R8
hbs4	4.68476e-91	0.438629	0.675	0.245	4.97288e-87	R8
comm4	8.52084e-91	0.382675	0.508	0.152	9.04487e-87	R8
smal1	5.23645e-90	0.232762	0.262	0.044	5.55849e-86	R8
qua2	1.31215e-89	0.267121	0.29	0.054	1.39285e-85	R8
stai3	8.61972e-86	0.623881	0.905	0.651	9.14983e-82	R8
Meltrin	9.10411e-86	0.292126	0.364	0.087	9.66401e-82	R8
msi2	1.93214e-82	0.467468	0.914	0.644	2.05097e-78	R8
elav2	6.16314e-80	0.487826	0.555	0.205	6.54217e-76	R8
Jupiter2	2.35942e-76	0.642772	0.944	0.896	2.50453e-72	R8
Nrg1	1.7844e-73	0.457381	0.865	0.685	1.89414e-69	R8
spri1	3.07968e-73	0.263729	0.339	0.086	3.26908e-69	R8
mamo2	9.19494e-73	0.53323	0.719	0.378	9.76042e-69	R8
Men	2.38475e-70	0.242288	0.29	0.067	2.53141e-66	R8
siz	2.59069e-69	0.325099	0.462	0.154	2.75001e-65	R8
shep2	3.71182e-69	0.512378	0.659	0.321	3.9401e-65	R8
Gbeta13F2	3.36917e-68	0.340534	0.928	0.803	3.57637e-64	R8
CG320391	2.98848e-67	0.342322	0.483	0.171	3.17227e-63	R8
Osi24	3.60447e-65	0.212925	0.255	0.056	3.82615e-61	R8
Appl2	4.26816e-65	0.447823	0.501	0.184	4.53065e-61	R8
hts2	4.44016e-65	0.497989	0.733	0.445	4.71323e-61	R8
CG39611	1.67376e-63	0.316526	0.378	0.114	1.7767e-59	R8
MYPT-75D	5.53802e-62	0.316889	0.443	0.154	5.87861e-58	R8
gl3	2.12767e-60	0.39294	0.559	0.229	2.25852e-56	R8
SK	1.4299e-59	0.212252	0.258	0.061	1.51784e-55	R8
pnt3	1.08144e-58	0.493965	0.529	0.234	1.14794e-54	R8
bbg3	1.56134e-58	0.355431	0.555	0.232	1.65736e-54	R8
brat	3.12475e-58	0.371247	0.898	0.702	3.31692e-54	R8
Aplip12	8.99278e-58	0.268836	0.237	0.053	9.54584e-54	R8
Gli2	1.54514e-57	0.346225	0.538	0.229	1.64017e-53	R8
rdx3	2.08109e-57	0.410768	0.858	0.545	2.20908e-53	R8
Shroom1	1.01607e-54	0.321501	0.476	0.191	1.07856e-50	R8
CG42663	4.38557e-54	0.224757	0.316	0.091	4.65528e-50	R8
Chd641	6.33374e-53	0.482065	0.731	0.524	6.72326e-49	R8
Unr2	7.09204e-53	0.275935	0.961	0.863	7.5282e-49	R8
Ten-a1	4.17246e-52	0.311086	0.944	0.822	4.42907e-48	R8
drongo1	5.14114e-52	0.337796	0.515	0.225	5.45732e-48	R8
CG147152	1.7543e-51	0.398183	0.571	0.279	1.86219e-47	R8
Ggamma11	4.34569e-51	0.254476	0.951	0.898	4.61295e-47	R8
Hsromega2	7.78956e-51	0.315223	0.984	0.871	8.26862e-47	R8
Pde11	4.61491e-50	0.246222	0.341	0.112	4.89873e-46	R8
CG143211	2.03947e-47	0.211215	0.276	0.08	2.1649e-43	R8
sty1	5.91081e-46	0.298811	0.462	0.191	6.27432e-42	R8
neur2	1.391e-45	0.208857	0.271	0.079	1.47655e-41	R8
Dlc90F2	2.32682e-44	0.336963	0.831	0.687	2.46992e-40	R8
shg2	3.74826e-44	0.358417	0.768	0.57	3.97878e-40	R8
stan	4.99875e-43	0.276053	0.325	0.115	5.30617e-39	R8
a1	1.16248e-41	0.217405	0.274	0.086	1.23397e-37	R8
Mcr	3.11323e-41	0.326591	0.515	0.262	3.30469e-37	R8
CG438671	1.48606e-40	0.212023	0.323	0.114	1.57745e-36	R8
CG36552	1.50559e-40	0.349861	0.826	0.616	1.59818e-36	R8
Gdi2	2.05432e-40	0.35182	0.712	0.476	2.18066e-36	R8
comm22	3.93214e-40	0.214559	0.325	0.115	4.17397e-36	R8
Wdr622	4.22809e-40	0.325171	0.712	0.456	4.48811e-36	R8
glec3	5.54715e-40	0.356619	0.794	0.469	5.8883e-36	R8
Rsf12	9.71609e-40	0.252142	0.916	0.804	1.03136e-35	R8
CG177241	1.04817e-39	0.214932	0.318	0.113	1.11263e-35	R8
nuf2	1.1324e-39	0.367694	0.633	0.388	1.20205e-35	R8
Spred	2.05935e-38	0.299487	0.462	0.223	2.186e-34	R8
Dl3	4.09727e-37	0.40853	0.673	0.441	4.34925e-33	R8
Pkn	8.72487e-37	0.301012	0.394	0.178	9.26145e-33	R8
Tsp97E	1.63585e-36	0.244233	0.408	0.179	1.73645e-32	R8
Hers	1.60606e-35	0.208551	0.313	0.118	1.70483e-31	R8
beta-Spec1	4.17078e-35	0.333997	0.638	0.419	4.42728e-31	R8
br5	5.6475e-35	0.275072	0.928	0.756	5.99482e-31	R8
spi	1.17937e-34	0.251732	0.469	0.227	1.2519e-30	R8
kek14	4.23162e-34	0.362035	0.84	0.666	4.49187e-30	R8
Atg8a2	1.30364e-33	0.211657	0.951	0.885	1.38381e-29	R8
Arl6IP11	2.0048e-33	0.289131	0.617	0.384	2.12809e-29	R8
Apf2	4.72391e-33	0.272085	0.478	0.246	5.01443e-29	R8
Mlc-c1	1.32573e-32	0.245959	0.875	0.79	1.40726e-28	R8
Src64B	2.4636e-32	0.256657	0.343	0.147	2.61512e-28	R8
EMC8-91	9.11291e-32	0.281109	0.582	0.349	9.67336e-28	R8
mbl2	2.28396e-31	0.226084	0.94	0.91	2.42442e-27	R8
nmo4	3.00974e-31	0.267027	0.942	0.812	3.19484e-27	R8
pk3	4.09839e-31	0.283255	0.501	0.254	4.35044e-27	R8
CG91503	6.95584e-31	0.29015	0.397	0.181	7.38363e-27	R8
Pde81	5.1407e-30	0.201622	0.325	0.132	5.45686e-26	R8
CG17734	3.30768e-29	0.262886	0.601	0.367	3.5111e-25	R8
Abl2	9.08224e-29	0.335213	0.531	0.327	9.64079e-25	R8
capt	1.56476e-28	0.265386	0.573	0.342	1.66099e-24	R8
CG31715	5.07781e-27	0.258111	0.708	0.522	5.3901e-23	R8
CG15721	1.23379e-26	0.291859	0.427	0.22	1.30967e-22	R8
Argk4	1.28751e-26	0.379802	0.545	0.35	1.36669e-22	R8
CG423942	1.69048e-26	0.2725	0.719	0.521	1.79444e-22	R8
cdi	2.01819e-26	0.283487	0.722	0.542	2.14231e-22	R8
spict	2.1015e-26	0.220941	0.353	0.168	2.23074e-22	R8
CG34383	3.02728e-26	0.277187	0.457	0.264	3.21346e-22	R8
Chmp12	9.29776e-25	0.267509	0.657	0.485	9.86957e-21	R8
CG144783	1.13798e-24	0.232136	0.831	0.671	1.20797e-20	R8
shot	5.85735e-24	0.257119	0.638	0.439	6.21758e-20	R8
CG5446	5.53098e-23	0.223416	0.705	0.546	5.87114e-19	R8
Trf23	9.45602e-23	0.240675	0.691	0.496	1.00376e-18	R8
ena2	3.79363e-22	0.237403	0.568	0.364	4.02694e-18	R8
CG133001	6.63808e-22	0.210429	0.36	0.183	7.04632e-18	R8
Gie	2.52625e-21	0.240069	0.432	0.259	2.68161e-17	R8
pico	8.41877e-21	0.218435	0.608	0.418	8.93653e-17	R8
PMCA1	9.81886e-21	0.23298	0.636	0.455	1.04227e-16	R8
Cirl3	5.94146e-20	0.225566	0.682	0.493	6.30686e-16	R8
gish	6.20907e-20	0.201255	0.796	0.678	6.59092e-16	R8
Diap1	1.23253e-19	0.210873	0.478	0.295	1.30833e-15	R8
Arp1	2.78309e-19	0.207609	0.527	0.345	2.95425e-15	R8
Tsp39D	2.98601e-19	0.215454	0.638	0.463	3.16965e-15	R8
drk	7.3032e-19	0.227326	0.543	0.367	7.75235e-15	R8
Rab21	2.52049e-18	0.228089	0.555	0.397	2.6755e-14	R8
unc-1191	3.29526e-18	0.200079	0.434	0.26	3.49791e-14	R8
Uch	5.01445e-18	0.21472	0.617	0.469	5.32284e-14	R8
CNPYb	5.42469e-18	0.218305	0.383	0.225	5.7583e-14	R8
HnRNP-K	2.8877e-17	0.201903	0.548	0.382	3.06529e-13	R8
CG152822	3.15913e-17	0.240523	0.302	0.157	3.35342e-13	R8
CG79711	5.09007e-17	0.229009	0.585	0.421	5.40311e-13	R8
Gp1502	1.81808e-16	0.24419	0.689	0.586	1.9299e-12	R8
corto	3.21904e-15	0.205253	0.636	0.494	3.41701e-11	R8
Eip63E	9.3738e-15	0.214386	0.629	0.5	9.95029e-11	R8
alpha-Spec1	2.40267e-14	0.203083	0.545	0.402	2.55044e-10	R8
Fim1	1.07975e-13	0.262497	0.422	0.303	1.14616e-09	R8
Ance	0	1.25219	0.672	0.15	0	PPD
Obp99a	0	1.24019	0.414	0.01	0	PPD
CG149842	0	0.841777	0.888	0.298	0	PPD
ab2	0	0.675855	0.903	0.362	0	PPD
robo21	0	0.558546	0.536	0.112	0	PPD
CG175491	0	0.489569	0.572	0.119	0	PPD
Sp1	0	0.45915	0.201	0.003	0	PPD
disco	0	0.398771	0.264	0.011	0	PPD
Wnt6	0	0.328009	0.308	0.023	0	PPD
disco-r	0	0.313955	0.238	0.008	0	PPD
oc	0	0.292591	0.26	0.012	0	PPD
wg	6.25382e-280	0.207335	0.2	0.014	6.63843e-276	PPD
nw1	2.16192e-277	0.662185	0.943	0.571	2.29487e-273	PPD
hth2	1.43457e-273	0.828902	0.892	0.446	1.5228e-269	PPD
hui1	2.29024e-267	0.593682	0.457	0.095	2.43109e-263	PPD
NK7.1	1.72312e-242	0.310193	0.34	0.057	1.82909e-238	PPD
sog1	1.77301e-226	0.479251	0.457	0.107	1.88205e-222	PPD
CG7294	5.77972e-222	0.271531	0.284	0.042	6.13517e-218	PPD
CG1648	1.11467e-215	0.479284	0.704	0.272	1.18322e-211	PPD
Aldh	1.26796e-208	0.340629	0.442	0.108	1.34594e-204	PPD
Idgf41	1.38383e-196	0.623736	0.703	0.298	1.46893e-192	PPD
GstD11	1.58279e-196	0.598348	0.899	0.624	1.68014e-192	PPD
awd	2.24701e-187	0.213907	1	0.998	2.3852e-183	PPD
sas1	1.95665e-183	0.39139	0.517	0.158	2.07699e-179	PPD
CG11267	4.78755e-181	0.352304	0.991	0.884	5.08199e-177	PPD
cv-c1	2.13478e-178	0.488089	0.551	0.177	2.26607e-174	PPD
Idgf6	1.1012e-172	0.41606	0.438	0.126	1.16892e-168	PPD
CG93361	2.72851e-170	0.371771	0.381	0.095	2.89632e-166	PPD
GstO3	3.48061e-170	0.398542	0.546	0.182	3.69466e-166	PPD
CG126431	1.53993e-168	0.412748	0.63	0.247	1.63464e-164	PPD
Glo11	9.91253e-165	0.404814	0.893	0.571	1.05221e-160	PPD
CG10527	1.86994e-157	0.410004	0.59	0.226	1.98494e-153	PPD
CG31075	2.31717e-144	0.250649	0.361	0.097	2.45968e-140	PPD
CG6891	1.91056e-143	0.393317	0.869	0.554	2.02806e-139	PPD
CG6543	5.29611e-143	0.391781	0.833	0.52	5.62182e-139	PPD
GNBP3	1.24575e-137	0.237627	0.345	0.092	1.32236e-133	PPD
GstD9	8.16144e-133	0.208247	0.266	0.059	8.66337e-129	PPD
cher1	5.50086e-130	0.350273	0.473	0.168	5.83916e-126	PPD
Gdh	1.35329e-129	0.378964	0.704	0.351	1.43652e-125	PPD
P32	8.06705e-127	0.352185	0.713	0.366	8.56317e-123	PPD
SpdS	4.43532e-123	0.324472	0.566	0.244	4.70809e-119	PPD
Tspo	3.48577e-122	0.334518	0.657	0.315	3.70014e-118	PPD
CR43051	7.13339e-120	0.301621	0.54	0.217	7.5721e-116	PPD
Hsp60A	9.41127e-119	0.350512	0.755	0.425	9.99006e-115	PPD
LamC	1.13789e-118	0.222682	0.277	0.069	1.20787e-114	PPD
CG179191	2.43886e-117	0.320572	0.518	0.203	2.58885e-113	PPD
sesB	6.27837e-115	0.255654	0.987	0.895	6.66449e-111	PPD
hoip	1.2939e-114	0.368373	0.835	0.553	1.37347e-110	PPD
Pdp1	1.39579e-114	0.311027	0.553	0.226	1.48163e-110	PPD
Nlp1	1.52566e-112	0.306434	0.956	0.787	1.61948e-108	PPD
CG2862	1.6994e-112	0.274752	0.97	0.826	1.80392e-108	PPD
trn1	2.01199e-112	0.429538	0.662	0.307	2.13572e-108	PPD
CG4210	8.00541e-106	0.272612	0.483	0.197	8.49774e-102	PPD
ATPsynB	2.33949e-105	0.254962	0.949	0.837	2.48337e-101	PPD
NHP2	1.06015e-104	0.328126	0.893	0.648	1.12535e-100	PPD
Cyp9c1	2.73679e-97	0.234665	0.338	0.113	2.9051e-93	PPD
Dph5	3.01767e-97	0.31262	0.71	0.404	3.20326e-93	PPD
Adk2	3.82659e-97	0.274711	0.925	0.741	4.06193e-93	PPD
porin	4.45257e-97	0.27371	0.92	0.763	4.7264e-93	PPD
CG109391	6.9603e-95	0.318141	0.788	0.481	7.38836e-91	PPD
CG4038	1.32685e-94	0.3122	0.683	0.383	1.40845e-90	PPD
CG9328	3.25669e-94	0.22787	0.35	0.121	3.45697e-90	PPD
AnxB9	4.18451e-94	0.292443	0.895	0.711	4.44186e-90	PPD
COX4	6.35697e-94	0.247426	0.96	0.84	6.74792e-90	PPD
Nap1	6.80638e-94	0.264441	0.948	0.787	7.22498e-90	PPD
CBP	2.22139e-93	0.200926	0.31	0.098	2.35801e-89	PPD
CG15093	1.26287e-92	0.315719	0.764	0.483	1.34053e-88	PPD
CG9782	6.03029e-92	0.290814	0.548	0.264	6.40115e-88	PPD
mirr	1.29943e-91	0.395991	0.475	0.224	1.37935e-87	PPD
scramb2	2.8712e-91	0.294242	0.64	0.344	3.04778e-87	PPD
RpS15Ab	1.06599e-88	0.289639	0.836	0.603	1.13155e-84	PPD
bnb	1.09973e-87	0.232035	0.318	0.109	1.16737e-83	PPD
Gfat1	3.78175e-87	0.270702	0.551	0.268	4.01433e-83	PPD
CG2767	2.38208e-86	0.23535	0.427	0.177	2.52858e-82	PPD
FK506-bp1	2.64656e-84	0.269305	0.963	0.796	2.80933e-80	PPD
levy	8.6074e-84	0.234488	0.956	0.846	9.13676e-80	PPD
Msr-1101	2.48538e-83	0.277015	0.533	0.256	2.63823e-79	PPD
CG6180	4.84836e-82	0.287096	0.694	0.419	5.14653e-78	PPD
CR43626	5.39363e-82	0.23816	0.341	0.126	5.72533e-78	PPD
Nop56	3.07546e-81	0.296007	0.773	0.506	3.2646e-77	PPD
CG32982	3.24312e-81	0.249827	0.394	0.163	3.44257e-77	PPD
CG15722	8.0062e-81	0.362944	0.462	0.209	8.49858e-77	PPD
ATPsyngamma	1.21837e-79	0.223782	0.974	0.853	1.2933e-75	PPD
Fdh	2.89758e-79	0.270379	0.611	0.34	3.07578e-75	PPD
Sam-S1	4.45145e-78	0.292258	0.643	0.36	4.72521e-74	PPD
ps1	7.43866e-78	0.284329	0.672	0.389	7.89613e-74	PPD
Lcp65Ag2	1.59365e-77	0.230809	0.218	0.062	1.69165e-73	PPD
GstE12	2.32485e-77	0.273101	0.636	0.363	2.46783e-73	PPD
CG12171	4.93704e-76	0.204338	0.376	0.152	5.24066e-72	PPD
CG4199	1.7092e-75	0.208161	0.367	0.147	1.81432e-71	PPD
CG4390	1.6777e-73	0.271437	0.72	0.457	1.78088e-69	PPD
d	2.52951e-73	0.231149	0.499	0.24	2.68507e-69	PPD
GstD3	2.87075e-73	0.200769	0.298	0.108	3.0473e-69	PPD
eEF1delta	3.16221e-73	0.239399	0.939	0.79	3.35668e-69	PPD
colt	4.79246e-73	0.227944	0.488	0.236	5.0872e-69	PPD
Rpi	9.17715e-73	0.249495	0.569	0.308	9.74154e-69	PPD
Nph	2.19795e-72	0.207439	0.983	0.909	2.33312e-68	PPD
Mdh1	3.30361e-72	0.246011	0.571	0.308	3.50678e-68	PPD
Sirup1	1.13932e-71	0.277832	0.549	0.287	1.20939e-67	PPD
Prx3	1.37737e-71	0.250147	0.573	0.309	1.46207e-67	PPD
ATPsynbeta	1.96772e-71	0.222462	0.938	0.849	2.08873e-67	PPD
ImpL21	1.05497e-70	0.240376	0.297	0.105	1.11985e-66	PPD
CG6028	1.78238e-70	0.210297	0.398	0.173	1.89199e-66	PPD
CG31548	2.59193e-70	0.209301	0.42	0.188	2.75133e-66	PPD
CG7834	1.90488e-69	0.260548	0.743	0.479	2.02203e-65	PPD
jim1	1.92215e-69	0.261958	0.909	0.72	2.04036e-65	PPD
l(2)37Cc	3.84169e-69	0.246408	0.58	0.317	4.07795e-65	PPD
Ahcy	4.77693e-69	0.243006	0.547	0.293	5.07071e-65	PPD
Fib	1.25214e-68	0.247199	0.575	0.305	1.32914e-64	PPD
CG76753	3.09416e-68	0.281665	0.592	0.314	3.28445e-64	PPD
Tsp42Ea	3.20454e-67	0.255244	0.503	0.269	3.40162e-63	PPD
RpLP0-like	4.65513e-67	0.25386	0.643	0.384	4.94142e-63	PPD
Cyt-c-p	2.13816e-65	0.274872	0.718	0.494	2.26965e-61	PPD
ATPsyndelta	2.17724e-65	0.212309	0.941	0.808	2.31114e-61	PPD
CG15083	3.36557e-65	0.22425	0.424	0.2	3.57255e-61	PPD
CG11563	3.61033e-65	0.201918	0.413	0.19	3.83236e-61	PPD
AdSS	4.39175e-65	0.220419	0.481	0.242	4.66185e-61	PPD
Nop60B	6.13892e-64	0.26048	0.818	0.577	6.51646e-60	PPD
CG3902	1.49943e-63	0.220614	0.437	0.212	1.59164e-59	PPD
CG9922	3.87992e-63	0.248342	0.706	0.455	4.11853e-59	PPD
janA	1.20931e-60	0.239041	0.78	0.565	1.28368e-56	PPD
mEFTu1	2.06413e-60	0.212155	0.471	0.241	2.19107e-56	PPD
CG15881	2.24896e-60	0.224331	0.553	0.309	2.38727e-56	PPD
COX7C	7.90521e-60	0.215144	0.946	0.831	8.39138e-56	PPD
Eip55E	2.07308e-58	0.202182	0.406	0.196	2.20058e-54	PPD
26-29-p	4.02217e-58	0.227151	0.487	0.263	4.26954e-54	PPD
GILT1	2.84249e-57	0.21614	0.925	0.777	3.0173e-53	PPD
CG5903	5.13852e-57	0.236366	0.719	0.495	5.45454e-53	PPD
blw	3.18748e-56	0.203327	0.921	0.794	3.38351e-52	PPD
CCT5	1.06884e-55	0.23569	0.796	0.581	1.13457e-51	PPD
ND-ACP	1.49412e-55	0.207273	0.892	0.75	1.58601e-51	PPD
ND-30	1.84513e-55	0.226641	0.65	0.41	1.9586e-51	PPD
CG3420	2.08379e-55	0.208455	0.505	0.276	2.21194e-51	PPD
CG7970	4.7437e-55	0.225178	0.681	0.434	5.03544e-51	PPD
SelD	6.18514e-55	0.236594	0.659	0.421	6.56553e-51	PPD
Phk-31	6.65892e-55	0.208651	0.236	0.086	7.06845e-51	PPD
dpy1	8.96546e-55	0.23414	0.592	0.342	9.51683e-51	PPD
mRpS16	1.89761e-54	0.229298	0.664	0.432	2.01431e-50	PPD
CG12279	1.93664e-54	0.23688	0.721	0.494	2.05574e-50	PPD
CG15019	3.66758e-54	0.218701	0.855	0.673	3.89313e-50	PPD
CR433341	3.81378e-54	0.22845	0.433	0.22	4.04833e-50	PPD
UQCR-C1	7.69884e-54	0.22326	0.634	0.399	8.17232e-50	PPD
Sod2	1.79904e-53	0.227171	0.732	0.512	1.90968e-49	PPD
Phb2	1.81454e-53	0.224012	0.71	0.47	1.92613e-49	PPD
CG19691	3.33851e-53	0.225317	0.54	0.316	3.54383e-49	PPD
mod	9.94572e-53	0.22783	0.803	0.625	1.05574e-48	PPD
scu	2.05121e-52	0.223072	0.783	0.589	2.17736e-48	PPD
CG5590	2.10367e-51	0.201995	0.494	0.277	2.23305e-47	PPD
CCT8	5.36033e-51	0.22462	0.672	0.439	5.68999e-47	PPD
PHGPx	3.42697e-50	0.213466	0.609	0.385	3.63773e-46	PPD
CCT7	5.34044e-50	0.216436	0.594	0.364	5.66887e-46	PPD
Taldo	5.70702e-50	0.221	0.773	0.587	6.058e-46	PPD
CG14210	2.4676e-49	0.201746	0.574	0.341	2.61936e-45	PPD
CG7006	5.86057e-49	0.210547	0.549	0.326	6.22099e-45	PPD
Lcp65Ag1	1.42279e-48	0.21079	0.213	0.079	1.51029e-44	PPD
nop5	2.73866e-48	0.204245	0.498	0.28	2.90709e-44	PPD
Rpb5	8.30332e-48	0.21743	0.691	0.476	8.81397e-44	PPD
mRpL12	4.16693e-47	0.21683	0.71	0.505	4.42319e-43	PPD
fru2	4.32678e-47	0.231893	0.815	0.548	4.59287e-43	PPD
ND-B17.2	9.58053e-46	0.206235	0.623	0.413	1.01697e-41	PPD
mtSSB	3.52221e-44	0.200268	0.561	0.345	3.73883e-40	PPD
Msp3001	9.90275e-44	0.220446	0.893	0.745	1.05118e-39	PPD
Chd642	1.84069e-41	0.218465	0.723	0.517	1.95389e-37	PPD
mab-211	6.03419e-40	0.22761	0.443	0.262	6.4053e-36	PPD
emc1	8.6026e-40	0.22486	0.759	0.539	9.13166e-36	PPD
GstE11	3.10491e-28	0.220441	0.525	0.369	3.29586e-24	PPD
CG99321	6.99369e-23	0.213241	0.506	0.369	7.4238e-19	PPD
scrt3	0	1.53063	0.974	0.099	0	Late R
futsch3	0	1.40063	0.889	0.089	0	Late R
Ank23	0	1.14721	0.8	0.065	0	Late R
retn1	0	1.07564	0.566	0.01	0	Late R
klg1	0	1.07086	0.591	0.023	0	Late R
para	0	1.03837	0.583	0.017	0	Late R
SP23531	0	0.816503	0.574	0.021	0	Late R
nrv31	0	0.749449	0.464	0.013	0	Late R
Syt41	0	0.747096	0.54	0.02	0	Late R
gogo1	0	0.731688	0.519	0.018	0	Late R
CG6329	0	0.692216	0.451	0.006	0	Late R
brp	0	0.663767	0.37	0.001	0	Late R
CG13532	0	0.658462	0.409	0.016	0	Late R
cac	0	0.644742	0.506	0.031	0	Late R
Dscam2	0	0.617697	0.383	0.008	0	Late R
Liprin-gamma	0	0.604924	0.413	0.008	0	Late R
Cngl	0	0.539843	0.349	0.012	0	Late R
Rbp	0	0.52885	0.4	0.015	0	Late R
CG14535	0	0.482658	0.281	0.006	0	Late R
Rbp6	0	0.454654	0.264	0.003	0	Late R
onecut	0	0.44776	0.336	0.01	0	Late R
CG11155	0	0.443324	0.319	0.01	0	Late R
CG15097	0	0.425814	0.298	0.005	0	Late R
VhaM9.7-a	0	0.421252	0.315	0.008	0	Late R
tau	0	0.411066	0.272	0.001	0	Late R
Cow	0	0.397113	0.268	0.004	0	Late R
nerfin-1	0	0.396786	0.302	0.008	0	Late R
CG12071	0	0.396025	0.311	0.003	0	Late R
eEF1alpha2	0	0.359312	0.217	0.001	0	Late R
dpr12	0	0.343044	0.23	0.003	0	Late R
CG46301	0	0.2753	0.2	0.001	0	Late R
cpo3	1.28232e-295	1.28961	0.902	0.129	1.36118e-291	Late R
Mp	7.42499e-290	0.707507	0.349	0.015	7.88162e-286	Late R
smal2	9.53365e-290	0.777539	0.553	0.042	1.012e-285	Late R
Mid1	6.11222e-282	0.290072	0.204	0.004	6.48812e-278	Late R
CanB	1.92232e-263	0.259786	0.209	0.005	2.04055e-259	Late R
CG17816	3.67246e-262	0.882558	0.634	0.066	3.89832e-258	Late R
ru2	2.5977e-259	0.817262	0.54	0.045	2.75746e-255	Late R
CG17124	2.12345e-257	0.418282	0.289	0.011	2.25404e-253	Late R
X11Lbeta3	6.27909e-255	1.01574	0.757	0.101	6.66526e-251	Late R
Lim3	2.7617e-250	0.350368	0.226	0.006	2.93155e-246	Late R
unc-1041	1.03037e-249	0.699757	0.515	0.043	1.09374e-245	Late R
Schip1	3.16798e-241	0.400251	0.298	0.013	3.36281e-237	Late R
CG7991	6.31915e-237	0.475512	0.362	0.021	6.70778e-233	Late R
Appl3	1.69271e-236	1.30278	0.906	0.182	1.79681e-232	Late R
sff3	1.62451e-227	0.708541	0.553	0.054	1.72441e-223	Late R
CG145162	3.73764e-206	0.817493	0.621	0.075	3.96751e-202	Late R
CG13293	1.02113e-196	0.307773	0.243	0.011	1.08392e-192	Late R
CG178391	4.4416e-195	0.456337	0.302	0.018	4.71476e-191	Late R
dysc4	8.53307e-186	0.904022	0.757	0.132	9.05785e-182	Late R
betaTub60D3	1.49347e-182	1.24778	0.949	0.239	1.58532e-178	Late R
peb3	4.27936e-160	1.051	0.855	0.19	4.54254e-156	Late R
tow	5.2996e-156	0.279499	0.221	0.011	5.62552e-152	Late R
shep3	6.81699e-154	1.15461	0.906	0.322	7.23623e-150	Late R
CG31030	9.28038e-152	0.247297	0.2	0.009	9.85112e-148	Late R
Ace	2.38526e-150	0.367746	0.26	0.017	2.53195e-146	Late R
Hmx1	5.88136e-149	0.341215	0.264	0.018	6.24307e-145	Late R
beat-IIIc2	3.98062e-148	1.11442	0.723	0.163	4.22543e-144	Late R
Nrt3	3.82019e-141	1.04456	0.774	0.199	4.05513e-137	Late R
mbl3	1.93291e-136	0.850956	1	0.909	2.05178e-132	Late R
CadN2	2.02893e-135	0.555334	0.413	0.05	2.15371e-131	Late R
stai4	1.1603e-133	1.10283	1	0.653	1.23166e-129	Late R
Hsromega3	1.21855e-132	0.85409	1	0.872	1.29349e-128	Late R
Dscam1	2.90638e-131	0.423449	0.349	0.037	3.08513e-127	Late R
RhoGAP100F	4.01748e-128	0.495677	0.409	0.052	4.26456e-124	Late R
Tet4	4.5666e-124	1.06241	0.97	0.543	4.84745e-120	Late R
CG7646	7.00919e-123	0.4929	0.332	0.036	7.44026e-119	Late R
1941-09-01	1.9259e-122	0.30753	0.26	0.021	2.04434e-118	Late R
elav3	3.764e-117	0.835851	0.736	0.207	3.99549e-113	Late R
Dhit	1.21304e-116	0.3492	0.26	0.022	1.28764e-112	Late R
fne1	1.0147e-115	0.352119	0.247	0.02	1.0771e-111	Late R
CG311763	9.80955e-107	0.96446	0.74	0.239	1.04128e-102	Late R
CG139283	3.65712e-103	0.650408	0.532	0.109	3.88203e-99	Late R
Nrg2	6.03074e-98	0.754183	0.991	0.685	6.40163e-94	Late R
mamo3	1.19889e-97	0.843276	0.851	0.381	1.27262e-93	Late R
Abl3	1.51611e-96	0.895234	0.77	0.326	1.60935e-92	Late R
DAAM	6.08235e-92	0.346122	0.294	0.036	6.45641e-88	Late R
CG60242	5.42429e-87	0.32428	0.272	0.033	5.75789e-83	Late R
CG424921	5.0731e-86	0.356621	0.294	0.038	5.3851e-82	Late R
msi3	1.25282e-85	0.694707	0.979	0.647	1.32987e-81	Late R
Atpalpha1	2.86135e-85	0.812095	0.783	0.405	3.03732e-81	Late R
Jupiter3	7.21332e-85	0.773943	1	0.896	7.65694e-81	Late R
stan1	8.47201e-85	0.586375	0.494	0.115	8.99304e-81	Late R
CG343772	1.11427e-83	0.655282	0.553	0.142	1.1828e-79	Late R
roX11	8.09003e-81	0.354449	1	0.994	8.58757e-77	Late R
mt:ATPase6	1.67288e-79	0.376625	1	1	1.77576e-75	Late R
lola3	2.92719e-79	0.627826	0.979	0.669	3.10721e-75	Late R
lbm3	3.16435e-79	0.429005	0.374	0.062	3.35896e-75	Late R
CG3556	2.41113e-76	0.319058	0.272	0.037	2.55942e-72	Late R
brat1	5.36417e-74	0.628971	0.974	0.704	5.69407e-70	Late R
klar2	5.46399e-74	0.571725	0.987	0.752	5.80003e-70	Late R
pum	5.36545e-71	0.419827	0.996	0.939	5.69542e-67	Late R
CG43901	9.81194e-71	0.254821	0.217	0.025	1.04154e-66	Late R
hdc1	1.50105e-70	0.348231	1	0.995	1.59337e-66	Late R
sn2	1.51509e-70	0.758069	0.617	0.234	1.60827e-66	Late R
Fas13	3.90302e-70	0.737094	0.685	0.304	4.14306e-66	Late R
mt:Cyt-b	7.15893e-67	0.312428	1	1	7.59921e-63	Late R
roX2	5.37682e-66	0.443343	0.996	0.889	5.70749e-62	Late R
Src64B1	4.57708e-64	0.553795	0.502	0.147	4.85857e-60	Late R
CG34083	4.17688e-63	0.727172	0.753	0.405	4.43376e-59	Late R
CG10098	7.26035e-63	0.49787	0.443	0.117	7.70686e-59	Late R
rho2	1.00171e-62	0.329566	0.289	0.048	1.06331e-58	Late R
Mmp26	9.07625e-61	0.54425	1	0.731	9.63444e-57	Late R
CG36381	1.0415e-60	0.596116	0.553	0.196	1.10555e-56	Late R
psq1	1.79723e-59	0.410824	0.991	0.916	1.90776e-55	Late R
gukh1	1.04863e-58	0.478307	0.451	0.128	1.11312e-54	Late R
Tm11	1.06385e-58	0.432793	0.991	0.874	1.12928e-54	Late R
SK1	2.11131e-56	0.375775	0.311	0.063	2.24116e-52	Late R
ari-21	5.85967e-56	0.391871	0.379	0.09	6.22004e-52	Late R
l(3)neo381	1.3168e-55	0.454224	0.97	0.776	1.39778e-51	Late R
Gdi3	4.14581e-55	0.628267	0.736	0.479	4.40078e-51	Late R
Chd643	9.03079e-55	0.570383	0.936	0.524	9.58618e-51	Late R
CG39612	1.11085e-54	0.483163	0.426	0.117	1.17916e-50	Late R
Fim2	2.36973e-53	0.68668	0.617	0.301	2.51547e-49	Late R
RapGAP14	7.6334e-52	0.640926	0.728	0.336	8.10285e-48	Late R
CG28651	1.33617e-50	0.583909	0.566	0.237	1.41835e-46	Late R
qtc1	1.26694e-49	0.276586	0.238	0.042	1.34486e-45	Late R
dtn	3.99238e-49	0.44277	0.438	0.136	4.23791e-45	Late R
hh2	1.03238e-48	0.553604	0.553	0.204	1.09588e-44	Late R
gl4	6.04515e-48	0.541237	0.583	0.233	6.41692e-44	Late R
Fas24	3.77746e-47	0.594754	0.919	0.578	4.00977e-43	Late R
Fhos2	3.80944e-47	0.340512	0.289	0.063	4.04372e-43	Late R
Act5C	1.43409e-46	0.242646	1	0.999	1.52229e-42	Late R
mam1	1.46896e-46	0.550584	0.57	0.252	1.5593e-42	Late R
CG31038	2.33572e-46	0.401987	0.34	0.088	2.47937e-42	Late R
drongo2	3.97251e-46	0.498478	0.549	0.228	4.21682e-42	Late R
Gbeta13F3	1.73218e-45	0.428248	0.979	0.804	1.83871e-41	Late R
Reph	1.81701e-45	0.266173	0.2	0.033	1.92875e-41	Late R
Aplip13	5.4534e-44	0.258877	0.272	0.055	5.78878e-40	Late R
drl2	2.39216e-43	0.508504	0.574	0.259	2.53928e-39	Late R
tna2	6.6682e-43	0.500264	0.86	0.587	7.07829e-39	Late R
twit4	7.81885e-42	0.604138	0.753	0.299	8.29971e-38	Late R
Nplp2	1.91716e-41	0.231797	0.353	0.09	2.03507e-37	Late R
hts3	3.42787e-41	0.565925	0.681	0.449	3.63869e-37	Late R
GstZ23	8.54729e-40	0.347559	0.353	0.1	9.07295e-36	Late R
Syx1A	1.75356e-39	0.523798	0.672	0.471	1.8614e-35	Late R
sm1	2.78369e-39	0.286395	0.268	0.062	2.95488e-35	Late R
mt:ND4	7.10268e-39	0.293948	1	0.993	7.53949e-35	Late R
CG437591	1.55875e-38	0.49288	0.634	0.373	1.65461e-34	Late R
CG36553	1.585e-38	0.460615	0.868	0.618	1.68248e-34	Late R
ro2	2.81445e-38	0.331339	0.319	0.083	2.98754e-34	Late R
alpha-Spec2	2.40428e-37	0.518586	0.638	0.402	2.55214e-33	Late R
Argk5	2.50958e-37	0.561328	0.634	0.352	2.66392e-33	Late R
Eip63E1	1.96971e-36	0.511216	0.685	0.501	2.09085e-32	Late R
Cadps1	3.12892e-36	0.358624	0.332	0.099	3.32134e-32	Late R
beta-Spec2	1.05239e-35	0.494153	0.647	0.421	1.11711e-31	Late R
mt:ND5	3.07718e-35	0.317546	0.996	0.949	3.26643e-31	Late R
Sema5c	3.56305e-35	0.456183	0.421	0.165	3.78218e-31	Late R
RhoGAP93B1	2.02234e-34	0.385117	0.396	0.143	2.14671e-30	Late R
otk	6.19805e-34	0.294668	0.285	0.078	6.57923e-30	Late R
Glut4EF4	2.00748e-33	0.523426	0.583	0.327	2.13094e-29	Late R
rst1	2.06777e-33	0.476217	0.698	0.443	2.19494e-29	Late R
Unr3	1.55687e-32	0.327479	0.987	0.864	1.65262e-28	Late R
Toll-7	2.18363e-32	0.310656	0.306	0.092	2.31792e-28	Late R
Sap471	1.74531e-30	0.459704	0.562	0.34	1.85265e-26	Late R
bves	2.20972e-30	0.204778	0.2	0.045	2.34562e-26	Late R
DOR3	8.26275e-30	0.48969	0.626	0.392	8.7709e-26	Late R
cib2	1.3002e-29	0.313311	1	0.912	1.38016e-25	Late R
CycG	1.5026e-29	0.304165	0.987	0.862	1.59501e-25	Late R
msn	9.12251e-29	0.420759	0.481	0.241	9.68355e-25	Late R
GstO31	1.49647e-28	0.479425	0.443	0.203	1.5885e-24	Late R
spen1	4.80215e-28	0.31406	0.949	0.798	5.09749e-24	Late R
Pkn1	5.37304e-28	0.378504	0.417	0.18	5.70348e-24	Late R
blot1	6.98413e-28	0.33522	0.34	0.123	7.41365e-24	Late R
ena3	1.23911e-27	0.454099	0.579	0.367	1.31531e-23	Late R
CG143212	1.11521e-26	0.283684	0.268	0.083	1.1838e-22	Late R
sbb1	1.12597e-26	0.230916	0.979	0.967	1.19521e-22	Late R
Galphao	3.26174e-26	0.29689	0.298	0.1	3.46234e-22	Late R
CG113601	1.12075e-25	0.383484	0.438	0.213	1.18968e-21	Late R
toc	2.45874e-25	0.271668	0.289	0.097	2.60995e-21	Late R
Spn4	3.10845e-25	0.43338	0.549	0.334	3.29962e-21	Late R
Rtnl11	4.79758e-25	0.356083	0.847	0.591	5.09263e-21	Late R
Lar	7.72628e-25	0.353228	0.357	0.148	8.20145e-21	Late R
sba	1.8751e-24	0.255978	0.255	0.079	1.99042e-20	Late R
CG7029	3.94639e-24	0.229052	0.238	0.071	4.18909e-20	Late R
corn	4.81309e-23	0.246827	0.26	0.085	5.10909e-19	Late R
CanA-14F	7.1322e-23	0.330429	0.374	0.168	7.57083e-19	Late R
Unc-76	1.80327e-22	0.253781	0.264	0.09	1.91417e-18	Late R
PMCA2	3.12484e-22	0.404516	0.604	0.458	3.31702e-18	Late R
CG422683	3.49017e-22	0.401693	0.438	0.22	3.70482e-18	Late R
Spred1	4.30881e-22	0.370843	0.43	0.226	4.5738e-18	Late R
Sdc	4.35856e-22	0.406234	0.604	0.47	4.62661e-18	Late R
Mical	5.2978e-22	0.201368	0.213	0.063	5.62362e-18	Late R
CG327671	3.1328e-21	0.344933	0.655	0.511	3.32547e-17	Late R
CG79712	3.20466e-21	0.397006	0.574	0.424	3.40175e-17	Late R
Ptpmeg2	8.05341e-21	0.266208	0.285	0.107	8.54869e-17	Late R
Syp	1.05086e-20	0.206034	0.996	0.985	1.11549e-16	Late R
sda	1.07897e-20	0.416053	0.336	0.149	1.14533e-16	Late R
CG12075	1.75646e-20	0.234707	0.238	0.08	1.86449e-16	Late R
pre-rRNA:CR45847	2.26114e-20	0.348723	0.826	0.594	2.4002e-16	Late R
mt:ND3	3.27367e-20	0.316385	0.932	0.713	3.475e-16	Late R
Rbp1-like	3.73831e-20	0.370043	0.579	0.432	3.96822e-16	Late R
CR428621	1.24713e-19	0.334527	0.796	0.632	1.32383e-15	Late R
Hrb98DE	2.46054e-19	0.292603	0.787	0.625	2.61186e-15	Late R
mt:ND6	4.62049e-19	0.290825	0.957	0.827	4.90465e-15	Late R
Cam	7.61943e-19	0.215205	0.991	0.95	8.08803e-15	Late R
Atf33	2.03877e-18	0.28419	0.319	0.137	2.16416e-14	Late R
mt:ND1	2.1101e-18	0.310182	0.932	0.691	2.23987e-14	Late R
ewg	2.67506e-18	0.254656	0.281	0.113	2.83958e-14	Late R
chinmo1	9.96664e-18	0.285995	0.949	0.653	1.05796e-13	Late R
Eip75B1	4.61817e-17	0.363064	0.613	0.472	4.90219e-13	Late R
CG438672	5.2893e-17	0.237214	0.281	0.117	5.61459e-13	Late R
Mob24	7.82915e-17	0.330301	0.434	0.247	8.31064e-13	Late R
RhoGAP19D1	1.12948e-16	0.335712	0.604	0.51	1.19894e-12	Late R
gish1	1.46804e-16	0.254851	0.851	0.679	1.55832e-12	Late R
CR440242	1.515e-16	0.229186	0.238	0.09	1.60818e-12	Late R
Cals	7.26893e-16	0.310862	0.438	0.277	7.71597e-12	Late R
mt:srRNA	1.03949e-15	0.280997	0.745	0.481	1.10342e-11	Late R
mt:ND2	1.05117e-15	0.291824	0.902	0.672	1.11582e-11	Late R
Mnt	1.51671e-15	0.22025	0.268	0.114	1.60998e-11	Late R
comm5	2.65275e-15	0.272511	0.332	0.16	2.8159e-11	Late R
Bsg	2.75501e-15	0.260616	0.715	0.58	2.92444e-11	Late R
unc-131	4.18104e-15	0.344953	0.54	0.412	4.43817e-11	Late R
kug	5.55097e-15	0.294823	0.345	0.187	5.89236e-11	Late R
nrm5	6.7034e-15	0.301999	0.485	0.296	7.11565e-11	Late R
GstS11	7.54274e-15	0.302667	0.872	0.662	8.00661e-11	Late R
px	1.04076e-14	0.379676	0.345	0.182	1.10476e-10	Late R
nkd2	2.50383e-14	0.280047	0.736	0.552	2.65781e-10	Late R
RhoGEF64C4	4.27969e-14	0.307716	0.536	0.345	4.54289e-10	Late R
tacc1	5.3373e-14	0.268754	0.366	0.204	5.66554e-10	Late R
rdx4	5.51839e-14	0.279369	0.723	0.551	5.85777e-10	Late R
CG133002	6.49391e-14	0.2975	0.349	0.185	6.89329e-10	Late R
app	7.05133e-14	0.23268	0.268	0.122	7.48498e-10	Late R
mub	7.31378e-14	0.330269	0.426	0.279	7.76358e-10	Late R
pan	1.03456e-13	0.314768	0.409	0.257	1.09819e-09	Late R
Rab22	1.36255e-13	0.343325	0.498	0.4	1.44635e-09	Late R
Flo1	3.23173e-13	0.280571	0.336	0.189	3.43048e-09	Late R
kst	7.16478e-13	0.282696	0.353	0.206	7.60541e-09	Late R
noe3	9.94974e-13	0.468681	0.489	0.353	1.05617e-08	Late R
lqf	1.12954e-12	0.323353	0.494	0.384	1.199e-08	Late R
PpD3	1.28255e-12	0.235439	0.277	0.136	1.36142e-08	Late R
mei-P26	1.78655e-12	0.293324	0.515	0.404	1.89642e-08	Late R
Gie1	3.26419e-12	0.300763	0.396	0.262	3.46494e-08	Late R
kirre1	4.20011e-12	0.330138	0.506	0.355	4.45842e-08	Late R
chrb1	7.98546e-12	0.305792	0.451	0.315	8.47656e-08	Late R
Ptp99A	8.40346e-12	0.280324	0.311	0.171	8.92028e-08	Late R
plum	1.0829e-11	0.286518	0.455	0.322	1.1495e-07	Late R
DIP1	1.28168e-11	0.266835	0.417	0.277	1.36051e-07	Late R
CG450501	1.48402e-11	0.23231	0.719	0.572	1.57529e-07	Late R
corto1	2.15984e-11	0.259363	0.579	0.497	2.29267e-07	Late R
mura	5.08432e-11	0.254563	0.34	0.201	5.39701e-07	Late R
CG177242	6.12713e-11	0.206405	0.243	0.117	6.50394e-07	Late R
rdo1	1.45444e-10	0.263555	0.268	0.137	1.54388e-06	Late R
Pka-C11	1.70761e-10	0.257732	0.472	0.353	1.81262e-06	Late R
CG423943	2.68048e-10	0.208012	0.774	0.522	2.84533e-06	Late R
CG423891	2.94955e-10	0.279661	0.396	0.27	3.13095e-06	Late R
norpA1	5.32725e-10	0.280151	0.37	0.246	5.65488e-06	Late R
Usp2	1.14995e-09	0.204035	0.247	0.129	1.22067e-05	Late R
unc-1192	1.99909e-09	0.23985	0.383	0.263	2.12204e-05	Late R
CG10077	2.70108e-09	0.255555	0.506	0.433	2.8672e-05	Late R
S2	4.68745e-09	0.25437	0.434	0.331	4.97573e-05	Late R
drk1	5.09202e-09	0.3132	0.443	0.371	5.40517e-05	Late R
trx	5.70762e-09	0.227059	0.566	0.522	6.05864e-05	Late R
Galphaq	7.14427e-09	0.203068	0.277	0.158	7.58364e-05	Late R
MESK2	9.26171e-09	0.247923	0.468	0.387	9.83131e-05	Late R
stx	1.06716e-08	0.247854	0.391	0.281	0.000113279	Late R
wech2	1.55835e-08	0.227528	0.387	0.263	0.000165418	Late R
CG11505	1.6347e-08	0.227929	0.319	0.203	0.000173523	Late R
KrT95D	2.03381e-08	0.268158	0.362	0.257	0.000215889	Late R
Sema1a	3.12992e-08	0.225062	0.294	0.184	0.000332241	Late R
so	4.08919e-08	0.203286	0.311	0.196	0.000434068	Late R
eIF4G2	4.20548e-08	0.218975	0.349	0.235	0.000446412	Late R
Khc	5.3558e-08	0.211705	0.357	0.249	0.000568518	Late R
dlg1	1.41294e-07	0.24065	0.438	0.359	0.00149983	Late R
spi1	1.54957e-07	0.220843	0.336	0.233	0.00164487	Late R
ens	1.81381e-07	0.209447	0.311	0.206	0.00192536	Late R
shi	1.93672e-07	0.223582	0.383	0.289	0.00205582	Late R
Ubi-p63E2	2.6447e-07	0.229695	0.455	0.4	0.00280735	Late R
CG4612	3.87865e-07	0.201646	0.332	0.232	0.00411719	Late R
Map205	8.3695e-07	0.217186	0.426	0.356	0.00888422	Late R
CG13917	1.31967e-06	0.21331	0.498	0.451	0.0140083	Late R
rl	1.71335e-06	0.212167	0.468	0.423	0.0181872	Late R
Trf24	2.23768e-06	0.203155	0.528	0.501	0.023753	Late R
Lis-1	3.37513e-06	0.206664	0.391	0.309	0.035827	Late R
Uch1	1.37427e-05	0.204898	0.485	0.473	0.145879	Late R
capt1	2.02112e-05	0.230232	0.4	0.348	0.214542	Late R
scrib2	4.22448e-05	0.200763	0.379	0.315	0.448429	Late R
ths	0	1.42914	0.918	0.029	0	R1/6
CG15630	0	1.30115	0.962	0.018	0	R1/6
CG145163	0	1.19329	0.956	0.074	0	R1/6
svp1	0	1.16519	0.868	0.032	0	R1/6
lbm4	0	1.02368	0.818	0.059	0	R1/6
smal3	0	0.819448	0.692	0.044	0	R1/6
scrt4	1.03354e-298	1.72616	1	0.103	1.0971e-294	R1/6
Osi9	2.82113e-281	0.48008	0.453	0.019	2.99463e-277	R1/6
pyr	9.90345e-264	0.912929	0.717	0.058	1.05125e-259	R1/6
sff4	2.43422e-218	0.677249	0.66	0.055	2.58393e-214	R1/6
ru3	3.05305e-213	0.698481	0.604	0.046	3.24081e-209	R1/6
futsch4	4.19553e-204	1.32661	0.792	0.094	4.45356e-200	R1/6
rdo2	4.57619e-181	0.926951	0.881	0.131	4.85762e-177	R1/6
betaTub60D4	9.72882e-131	1.21262	0.987	0.242	1.03271e-126	R1/6
RapGAP15	1.34281e-123	1.2426	0.987	0.335	1.4254e-119	R1/6
Cpr49Ac	5.02919e-123	0.354246	0.333	0.024	5.33848e-119	R1/6
trn2	3.1019e-105	1.05456	0.975	0.323	3.29266e-101	R1/6
CG139284	6.16088e-105	0.610178	0.654	0.11	6.53977e-101	R1/6
Nrt4	8.86491e-105	0.970116	0.824	0.201	9.4101e-101	R1/6
X11Lbeta4	4.39827e-104	0.665014	0.635	0.106	4.66876e-100	R1/6
peb4	5.95543e-103	0.838643	0.906	0.193	6.32169e-99	R1/6
twit5	4.75879e-96	1.18047	0.981	0.299	5.05146e-92	R1/6
Traf4	6.42951e-95	0.594671	0.616	0.108	6.82493e-91	R1/6
qtc2	3.96051e-92	0.338618	0.377	0.041	4.20408e-88	R1/6
hh3	6.40941e-92	0.722104	0.843	0.203	6.80359e-88	R1/6
px1	2.8141e-83	0.710793	0.717	0.179	2.98717e-79	R1/6
aos1	8.15034e-82	0.57977	0.623	0.126	8.65159e-78	R1/6
Dl4	3.78486e-78	0.903014	0.937	0.442	4.01763e-74	R1/6
CG343711	1.11287e-77	0.465334	0.352	0.043	1.18131e-73	R1/6
phyl3	2.38552e-75	0.461331	0.535	0.096	2.53223e-71	R1/6
cpo4	2.27289e-73	0.581281	0.654	0.136	2.41267e-69	R1/6
Mmp27	4.11e-73	0.671375	1	0.733	4.36276e-69	R1/6
Ank24	4.32394e-72	0.508486	0.459	0.072	4.58986e-68	R1/6
stai5	1.10314e-71	0.852128	0.981	0.655	1.17099e-67	R1/6
RhoGEF64C5	8.06127e-71	0.78657	0.912	0.342	8.55703e-67	R1/6
CG34084	1.14662e-70	0.823608	0.906	0.406	1.21713e-66	R1/6
Appl4	1.06259e-69	0.68162	0.717	0.188	1.12794e-65	R1/6
miple15	1.29104e-67	0.749086	0.931	0.482	1.37044e-63	R1/6
Fas25	2.70207e-64	0.797012	0.987	0.579	2.86825e-60	R1/6
elav4	9.04501e-62	0.616124	0.717	0.21	9.60128e-58	R1/6
kek15	3.56492e-61	0.774286	0.981	0.668	3.78416e-57	R1/6
Rab321	7.33794e-61	0.471461	0.484	0.097	7.78923e-57	R1/6
CG79911	6.1136e-60	0.208299	0.233	0.024	6.48959e-56	R1/6
Tsp42Ej	1.56305e-59	0.220734	0.233	0.024	1.65918e-55	R1/6
egr1	1.8352e-58	0.260546	0.289	0.037	1.94806e-54	R1/6
mbl4	2.08044e-55	0.524451	0.994	0.91	2.20839e-51	R1/6
Tmhs2	4.18122e-55	0.389084	0.459	0.094	4.43836e-51	R1/6
CG438611	6.44221e-55	0.386853	0.447	0.089	6.83841e-51	R1/6
smog	1.04729e-52	0.243879	0.277	0.038	1.1117e-48	R1/6
neur3	3.28154e-51	0.369015	0.409	0.082	3.48335e-47	R1/6
lola4	7.96254e-51	0.572745	0.956	0.671	8.45223e-47	R1/6
DOR4	8.70752e-49	0.62015	0.843	0.391	9.24303e-45	R1/6
CR451851	5.43478e-48	0.498649	0.465	0.111	5.76902e-44	R1/6
Jupiter4	7.19272e-47	0.563617	1	0.897	7.63507e-43	R1/6
GstZ24	9.97257e-47	0.341156	0.453	0.1	1.05859e-42	R1/6
CG343773	2.51401e-46	0.453199	0.541	0.144	2.66862e-42	R1/6
Argk6	4.72521e-46	0.657362	0.805	0.351	5.01581e-42	R1/6
hts4	1.68717e-45	0.602088	0.818	0.449	1.79093e-41	R1/6
rdx5	3.42398e-44	0.575598	0.956	0.55	3.63455e-40	R1/6
sls1	2.64732e-43	0.729695	0.667	0.273	2.81013e-39	R1/6
alphaTub84B3	4.32441e-43	0.256486	1	0.998	4.59036e-39	R1/6
sda1	1.18491e-40	0.523339	0.503	0.148	1.25778e-36	R1/6
Mob25	4.37802e-39	0.481286	0.66	0.246	4.64727e-35	R1/6
Aplip14	6.88269e-39	0.313582	0.302	0.056	7.30598e-35	R1/6
msi4	3.73745e-38	0.516916	0.899	0.649	3.9673e-34	R1/6
pnt4	6.44692e-38	0.431323	0.679	0.238	6.8434e-34	R1/6
Tet5	2.80177e-36	0.552047	0.918	0.546	2.97407e-32	R1/6
Cht61	2.94268e-36	0.373431	0.434	0.117	3.12366e-32	R1/6
CG342441	1.38698e-35	0.369964	0.308	0.063	1.47228e-31	R1/6
CG15765	2.79969e-35	0.301469	0.34	0.076	2.97187e-31	R1/6
noe4	8.14154e-35	0.613068	0.742	0.351	8.64225e-31	R1/6
rho3	1.02904e-34	0.215577	0.27	0.049	1.09232e-30	R1/6
numb1	4.97569e-34	0.489056	0.755	0.372	5.28169e-30	R1/6
lz1	3.39318e-33	0.255114	0.333	0.076	3.60186e-29	R1/6
insb1	7.70462e-33	0.225199	0.226	0.039	8.17845e-29	R1/6
Csk	4.91698e-32	0.447075	0.635	0.273	5.21937e-28	R1/6
l(3)neo382	5.62461e-32	0.393716	0.906	0.777	5.97052e-28	R1/6
hbs5	1.63948e-30	0.436709	0.642	0.253	1.74031e-26	R1/6
CG100981	2.12285e-30	0.319182	0.409	0.119	2.2534e-26	R1/6
B4	1.15454e-29	0.335115	0.447	0.142	1.22554e-25	R1/6
pcs2	5.1398e-29	0.467502	0.849	0.592	5.4559e-25	R1/6
nmo5	4.07882e-28	0.409809	0.987	0.814	4.32967e-24	R1/6
glec4	4.69563e-28	0.476378	0.881	0.474	4.98441e-24	R1/6
mamo4	8.01009e-27	0.464549	0.742	0.384	8.50271e-23	R1/6
CG423944	1.49197e-26	0.437895	0.818	0.523	1.58373e-22	R1/6
klar3	3.28989e-25	0.391396	0.918	0.754	3.49222e-21	R1/6
CG320392	1.21006e-24	0.295056	0.491	0.177	1.28448e-20	R1/6
RhoGAP93B2	1.94332e-22	0.284661	0.415	0.144	2.06284e-18	R1/6
Lfg1	3.88845e-22	0.273055	0.34	0.104	4.12759e-18	R1/6
Akap200	1.19109e-21	0.234684	0.981	0.94	1.26434e-17	R1/6
CR440243	2.68895e-21	0.235733	0.308	0.09	2.85432e-17	R1/6
Unr4	4.99556e-19	0.252854	0.962	0.865	5.30279e-15	R1/6
comm6	5.76088e-19	0.26282	0.421	0.16	6.11517e-15	R1/6
Atf34	6.27371e-19	0.260764	0.377	0.137	6.65954e-15	R1/6
RasGAP12	1.56692e-18	0.288463	0.453	0.188	1.66328e-14	R1/6
wbl	1.60917e-18	0.205714	0.258	0.074	1.70814e-14	R1/6
sty2	3.12986e-18	0.314922	0.459	0.196	3.32234e-14	R1/6
CG98215	4.15777e-18	0.213756	1	0.981	4.41348e-14	R1/6
CG423422	2.6727e-17	0.33314	0.918	0.674	2.83707e-13	R1/6
CG426631	1.04079e-16	0.218989	0.289	0.096	1.1048e-12	R1/6
tna3	1.14246e-16	0.346654	0.805	0.589	1.21272e-12	R1/6
CG62873	1.45462e-16	0.29509	0.591	0.285	1.54408e-12	R1/6
CG156282	2.44024e-16	0.288345	0.497	0.226	2.59031e-12	R1/6
Sap472	6.97549e-16	0.335257	0.591	0.341	7.40449e-12	R1/6
Jra	2.66126e-15	0.219685	0.308	0.113	2.82492e-11	R1/6
Cht2	3.71037e-15	0.296984	0.447	0.214	3.93856e-11	R1/6
Nrg3	1.05143e-14	0.313012	0.824	0.689	1.11609e-10	R1/6
rst2	2.93851e-14	0.323535	0.723	0.444	3.11923e-10	R1/6
chrb2	4.51081e-14	0.309164	0.553	0.314	4.78822e-10	R1/6
dysc5	1.41326e-13	0.205596	0.358	0.139	1.50018e-09	R1/6
shep4	5.62497e-13	0.307975	0.56	0.328	5.9709e-09	R1/6
fj2	6.30974e-13	0.343265	0.723	0.505	6.69779e-09	R1/6
eya2	1.1162e-12	0.28826	0.761	0.53	1.18485e-08	R1/6
tmod2	1.22329e-12	0.265142	0.541	0.299	1.29852e-08	R1/6
CG133003	2.91082e-12	0.234769	0.396	0.186	3.08984e-08	R1/6
CG427471	4.55365e-12	0.230198	0.384	0.177	4.8337e-08	R1/6
Gdi4	6.55446e-12	0.294197	0.654	0.481	6.95756e-08	R1/6
drongo3	6.83519e-12	0.246003	0.447	0.231	7.25555e-08	R1/6
kirre2	1.69444e-11	0.288034	0.61	0.355	1.79865e-07	R1/6
Spn5	2.04637e-11	0.232341	0.591	0.334	2.17223e-07	R1/6
corto2	2.28079e-11	0.291833	0.642	0.497	2.42105e-07	R1/6
Chmp13	3.05055e-11	0.277954	0.654	0.488	3.23816e-07	R1/6
Abl4	3.49892e-11	0.253313	0.56	0.331	3.71411e-07	R1/6
nrm6	3.53316e-11	0.228435	0.56	0.296	3.75045e-07	R1/6
bun1	3.90746e-11	0.236243	0.874	0.731	4.14777e-07	R1/6
Fer2LCH1	6.40134e-11	0.241224	0.792	0.681	6.79502e-07	R1/6
CG28652	1.03214e-10	0.228165	0.447	0.239	1.09562e-06	R1/6
nrv21	1.24339e-10	0.264156	0.66	0.467	1.31986e-06	R1/6
CG79713	4.20986e-10	0.275126	0.597	0.424	4.46877e-06	R1/6
Sod3	3.21368e-09	0.234933	0.748	0.596	3.41132e-05	R1/6
Uch2	3.34679e-09	0.244374	0.635	0.471	3.55261e-05	R1/6
Hrb98DE1	1.11808e-08	0.213724	0.736	0.626	0.000118684	R1/6
CG339781	1.17679e-08	0.218987	0.736	0.6	0.000124917	R1/6
Rab23	2.59133e-08	0.242924	0.547	0.4	0.00027507	R1/6
sano2	3.21857e-08	0.228632	0.566	0.373	0.000341651	R1/6
CG142071	9.87449e-08	0.216066	0.497	0.32	0.00104818	R1/6
CG327672	1.0969e-07	0.215202	0.654	0.512	0.00116436	R1/6
CG36554	1.53503e-07	0.216849	0.767	0.62	0.00162943	R1/6
Fer1HCH1	4.09908e-07	0.21537	0.66	0.573	0.00435118	R1/6
CG4101	4.96906e-07	0.235658	0.528	0.405	0.00527466	R1/6
cindr	5.78479e-07	0.210994	0.535	0.38	0.00614055	R1/6
CG114862	1.2659e-06	0.206842	0.635	0.544	0.0134375	R1/6
unc-132	1.2673e-06	0.200677	0.585	0.412	0.0134523	R1/6
AGO1	1.84395e-06	0.205451	0.616	0.501	0.0195735	R1/6
dap4	2.34239e-06	0.203767	0.572	0.402	0.0248645	R1/6
stg1	3.17406e-06	0.203545	0.912	0.781	0.0336927	R1/6
nuf3	1.17644e-05	0.21188	0.516	0.394	0.124879	R1/6
CG33170	1.39607e-05	0.202319	0.371	0.252	0.148193	R1/6
SoxN	0	1.46589	0.949	0.012	0	Cones
salr1	0	1.34098	0.962	0.044	0	Cones
salm1	0	1.25465	0.956	0.049	0	Cones
pros	0	0.776698	0.62	0.007	0	Cones
sv	0	0.348086	0.304	0.002	0	Cones
NijC	0	0.290862	0.228	0.002	0	Cones
CR451852	2.95874e-225	1.08569	0.861	0.107	3.1407e-221	Cones
sev1	5.77305e-178	0.602096	0.576	0.052	6.1281e-174	Cones
CG156301	5.08852e-142	0.366182	0.361	0.024	5.40146e-138	Cones
CG424922	1.3274e-138	0.476868	0.437	0.038	1.40903e-134	Cones
rdo3	1.04424e-129	0.781976	0.778	0.132	1.10847e-125	Cones
bib1	2.2323e-118	0.673088	0.715	0.122	2.36959e-114	Cones
GV1	4.00595e-114	0.244394	0.209	0.01	4.25232e-110	Cones
SPARC	6.96172e-113	0.386393	0.259	0.016	7.38987e-109	Cones
Lcp65Ad	4.18205e-109	0.376261	0.285	0.02	4.43925e-105	Cones
kek16	1.35996e-94	0.954722	1	0.668	1.4436e-90	Cones
Mp1	4.89951e-81	0.259385	0.234	0.018	5.20083e-77	Cones
E(spl)mgamma-HLH3	1.18386e-76	1.0155	0.861	0.263	1.25667e-72	Cones
sty3	2.26078e-68	0.664292	0.696	0.193	2.39981e-64	Cones
CG172651	7.40161e-67	0.85046	0.892	0.454	7.85681e-63	Cones
Cht62	2.52544e-66	0.537637	0.538	0.116	2.68076e-62	Cones
E(spl)mdelta-HLH3	7.0373e-64	0.627235	0.703	0.189	7.4701e-60	Cones
CG145164	7.24427e-63	0.417698	0.462	0.079	7.6898e-59	Cones
peb5	4.73957e-62	0.627823	0.766	0.195	5.03105e-58	Cones
CG426632	5.35776e-62	0.449783	0.475	0.094	5.68726e-58	Cones
rdx6	1.53811e-58	0.676341	0.968	0.549	1.6327e-54	Cones
Traf41	7.86402e-58	0.473015	0.5	0.109	8.34765e-54	Cones
E(spl)malpha-BFM2	3.82487e-57	0.651986	0.601	0.161	4.0601e-53	Cones
aop5	1.51718e-56	0.746993	0.987	0.676	1.61048e-52	Cones
CG33993	1.09672e-55	0.21527	0.203	0.02	1.16417e-51	Cones
hdc2	4.54875e-55	0.326118	1	0.995	4.82849e-51	Cones
SKIP2	4.08311e-54	0.661246	0.823	0.332	4.33422e-50	Cones
hbs6	2.24733e-49	0.603795	0.703	0.252	2.38554e-45	Cones
noe5	2.16402e-48	0.789485	0.785	0.35	2.29711e-44	Cones
Nrt5	3.37997e-48	0.618702	0.639	0.203	3.58784e-44	Cones
glec5	6.76347e-46	0.668373	0.911	0.474	7.17943e-42	Cones
CR433143	8.3499e-43	0.578287	0.842	0.394	8.86342e-39	Cones
nuf4	1.01799e-42	0.566036	0.797	0.391	1.08059e-38	Cones
Idgf61	1.10444e-42	0.499828	0.506	0.143	1.17236e-38	Cones
CG91504	1.29287e-41	0.49105	0.601	0.183	1.37238e-37	Cones
scyl1	1.46149e-41	0.566122	0.892	0.601	1.55137e-37	Cones
CG423945	6.87044e-41	0.564087	0.873	0.523	7.29297e-37	Cones
CG422684	8.00761e-41	0.488304	0.639	0.219	8.50008e-37	Cones
RapGAP16	6.56741e-40	0.588018	0.804	0.337	6.9713e-36	Cones
klar4	9.99578e-39	0.453753	0.956	0.754	1.06105e-34	Cones
Appl5	1.57706e-38	0.424216	0.601	0.189	1.67405e-34	Cones
psq2	1.4532e-36	0.366448	0.994	0.917	1.54257e-32	Cones
CG114863	1.98836e-36	0.501805	0.867	0.542	2.11065e-32	Cones
CG9416	3.74102e-36	0.214605	0.209	0.031	3.97109e-32	Cones
klu2	4.16405e-35	0.420658	0.551	0.181	4.42014e-31	Cones
CG443251	6.1136e-35	0.455694	0.924	0.722	6.48958e-31	Cones
rau1	7.68874e-35	0.252997	0.272	0.052	8.1616e-31	Cones
tmod3	7.69218e-35	0.485698	0.671	0.298	8.16525e-31	Cones
numb2	2.4081e-34	0.49417	0.741	0.372	2.5562e-30	Cones
trol	3.21581e-34	0.470168	0.538	0.194	3.41358e-30	Cones
twit6	1.58351e-32	0.5512	0.829	0.301	1.6809e-28	Cones
CG57581	1.41654e-31	0.211184	0.222	0.038	1.50365e-27	Cones
ttk	5.67939e-31	0.398052	0.475	0.16	6.02867e-27	Cones
cpo5	1.27347e-30	0.318246	0.481	0.138	1.35178e-26	Cones
pnt5	3.15107e-29	0.423915	0.601	0.239	3.34486e-25	Cones
nrm7	3.80225e-28	0.425473	0.684	0.294	4.03609e-24	Cones
Ald3	8.62515e-27	0.455338	0.848	0.567	9.15559e-23	Cones
aos2	1.32203e-26	0.306231	0.411	0.128	1.40333e-22	Cones
CG339782	5.4618e-26	0.403289	0.867	0.599	5.7977e-22	Cones
E(spl)m2-BFM3	1.37298e-24	0.44984	0.582	0.25	1.45741e-20	Cones
CG4115	2.6225e-24	0.261547	0.215	0.045	2.78379e-20	Cones
nmo6	1.06425e-23	0.370227	0.981	0.814	1.1297e-19	Cones
CG130711	1.57969e-21	0.398919	0.316	0.091	1.67685e-17	Cones
Spn43Aa2	6.13469e-21	0.346669	0.38	0.131	6.51198e-17	Cones
lft5	1.60398e-20	0.367868	0.81	0.546	1.70263e-16	Cones
CG62874	7.55021e-20	0.359584	0.595	0.285	8.01455e-16	Cones
CG438612	1.85772e-19	0.229972	0.297	0.091	1.97197e-15	Cones
pum1	2.7562e-19	0.222511	0.975	0.94	2.92571e-15	Cones
pcs3	4.23267e-19	0.393825	0.804	0.593	4.49297e-15	Cones
Tmhs3	9.4564e-19	0.21587	0.304	0.095	1.0038e-14	Cones
Hsromega4	1.16943e-18	0.306475	1	0.873	1.24135e-14	Cones
dap5	1.49408e-18	0.422501	0.677	0.401	1.58597e-14	Cones
ASPP	2.31188e-18	0.343948	0.57	0.297	2.45406e-14	Cones
mamo5	7.21282e-18	0.388611	0.665	0.385	7.65641e-14	Cones
tyn	5.74004e-17	0.267615	0.316	0.113	6.09305e-13	Cones
Jupiter5	8.08662e-17	0.224984	0.975	0.897	8.58394e-13	Cones
mrj	9.37934e-17	0.335328	0.494	0.255	9.95617e-13	Cones
Fas26	1.4218e-16	0.324213	0.854	0.58	1.50924e-12	Cones
msi5	1.58578e-16	0.313497	0.854	0.65	1.68331e-12	Cones
CG133004	2.08952e-16	0.284507	0.43	0.185	2.21803e-12	Cones
bun2	2.46731e-16	0.299493	0.842	0.731	2.61905e-12	Cones
Meltrin1	2.68034e-16	0.225766	0.278	0.093	2.84518e-12	Cones
pk4	3.08132e-16	0.315448	0.532	0.258	3.27082e-12	Cones
stai6	3.569e-16	0.318844	0.854	0.656	3.7885e-12	Cones
CG427472	4.88453e-16	0.253792	0.424	0.177	5.18493e-12	Cones
CR428622	1.00389e-15	0.334669	0.804	0.633	1.06563e-11	Cones
CG76754	1.27728e-15	0.331657	0.627	0.329	1.35584e-11	Cones
Csk1	1.72388e-15	0.299391	0.519	0.274	1.8299e-11	Cones
Mmp28	5.124e-15	0.334112	0.987	0.733	5.43912e-11	Cones
stg2	5.84435e-15	0.332487	0.987	0.78	6.20378e-11	Cones
CG96892	6.23834e-15	0.27082	0.437	0.195	6.62199e-11	Cones
GstS12	2.54003e-14	0.307391	0.81	0.664	2.69624e-10	Cones
CG311764	3.71162e-14	0.27824	0.506	0.244	3.93989e-10	Cones
fz	3.73039e-14	0.265962	0.5	0.253	3.95981e-10	Cones
Dl5	5.39423e-14	0.302342	0.728	0.444	5.72598e-10	Cones
Sema2b	7.37667e-14	0.305815	0.449	0.232	7.83033e-10	Cones
trn3	7.76236e-14	0.324055	0.633	0.327	8.23975e-10	Cones
CG96913	8.64669e-14	0.34011	0.696	0.395	9.17846e-10	Cones
luna1	1.17711e-13	0.327595	0.582	0.367	1.2495e-09	Cones
miple16	4.21812e-13	0.311581	0.709	0.485	4.47754e-09	Cones
tutl2	1.04189e-12	0.286587	0.57	0.338	1.10596e-08	Cones
hh4	1.08839e-12	0.2318	0.456	0.207	1.15533e-08	Cones
Tpi2	1.77167e-12	0.283683	0.69	0.498	1.88063e-08	Cones
Tsp42Ee	2.10642e-12	0.220261	0.93	0.842	2.23597e-08	Cones
Rbfox12	5.95677e-12	0.295647	0.646	0.447	6.32311e-08	Cones
pyd	6.27191e-12	0.302345	0.601	0.432	6.65763e-08	Cones
Hsp67Ba	1.21291e-11	0.246393	0.354	0.165	1.2875e-07	Cones
CG325212	1.25186e-11	0.279758	0.475	0.275	1.32885e-07	Cones
gl5	1.43392e-11	0.240383	0.475	0.236	1.5221e-07	Cones
sls2	1.93551e-11	0.408305	0.462	0.276	2.05455e-07	Cones
babos1	3.75607e-11	0.272061	0.386	0.203	3.98707e-07	Cones
Cht21	7.816e-11	0.228019	0.411	0.215	8.29668e-07	Cones
br6	2.41202e-10	0.237606	0.911	0.759	2.56036e-06	Cones
CG320393	3.82759e-10	0.213732	0.354	0.178	4.06299e-06	Cones
mgl	7.17087e-10	0.254643	0.494	0.312	7.61188e-06	Cones
LRP1	9.57073e-10	0.204109	0.361	0.182	1.01593e-05	Cones
SppL	1.07322e-09	0.22759	0.367	0.193	1.13922e-05	Cones
Mnn11	1.44218e-09	0.212905	0.43	0.24	1.53088e-05	Cones
DOR5	1.54254e-09	0.236794	0.627	0.393	1.63741e-05	Cones
RasGAP13	4.25806e-09	0.220197	0.354	0.189	4.51993e-05	Cones
unc-133	5.65218e-09	0.242951	0.614	0.412	5.99979e-05	Cones
Ipp4	5.70581e-09	0.221618	0.506	0.305	6.05672e-05	Cones
noc1	1.35401e-08	0.255141	0.5	0.327	0.000143728	Cones
Pli1	1.36886e-08	0.214426	0.411	0.24	0.000145305	Cones
CG156283	1.70327e-08	0.201109	0.411	0.227	0.000180802	Cones
CG319974	1.85658e-08	0.208234	0.943	0.801	0.000197076	Cones
CG116862	1.86538e-08	0.237876	0.538	0.362	0.00019801	Cones
l(3)L1231	2.56149e-08	0.219202	0.538	0.37	0.000271902	Cones
Dys	1.12299e-07	0.210346	0.399	0.245	0.00119205	Cones
kuz3	1.13949e-07	0.226554	0.633	0.493	0.00120957	Cones
S3	1.45459e-07	0.204555	0.506	0.331	0.00154405	Cones
Sema1b	4.31275e-07	0.217039	0.437	0.283	0.00457798	Cones
eya3	5.07174e-07	0.20761	0.677	0.531	0.00538365	Cones
ena4	5.82771e-07	0.216841	0.513	0.368	0.00618612	Cones
Tsp42Ea1	7.44567e-07	0.202243	0.43	0.283	0.00790358	Cones
Sur-84	1.13464e-06	0.206712	0.481	0.33	0.0120442	Cones
hth3	1.20493e-06	0.208277	0.785	0.472	0.0127903	Cones
CG34401	5.70999e-06	0.214345	0.525	0.416	0.0606115	Cones
chrb3	1.72798e-05	0.20444	0.437	0.315	0.183425	Cones
SoxN1	0	1.54108	0.983	0.018	0	R7
CG156302	0	1.14615	0.864	0.024	0	R7
pros1	0	0.792817	0.627	0.011	0	R7
salr2	8.552e-238	1.44189	1	0.049	9.07794e-234	R7
salm2	2.35139e-175	1.17229	0.915	0.055	2.496e-171	R7
pyr1	1.05221e-149	1.13727	0.864	0.062	1.11692e-145	R7
CG145165	9.33177e-127	1.08913	0.932	0.08	9.90568e-123	R7
sv1	1.82721e-124	0.216945	0.22	0.004	1.93959e-120	R7
CG10433	3.02879e-118	0.473883	0.407	0.016	3.21506e-114	R7
lbm5	6.40345e-111	0.887281	0.797	0.064	6.79726e-107	R7
scrt5	7.7688e-110	1.6784	1	0.109	8.24658e-106	R7
ths1	4.48544e-109	0.650416	0.593	0.036	4.7613e-105	R7
sev2	1.15836e-86	0.694881	0.644	0.055	1.2296e-82	R7
sff5	4.31245e-86	0.684322	0.678	0.059	4.57767e-82	R7
rdo4	5.74289e-78	0.916717	0.949	0.136	6.09608e-74	R7
rau2	2.44978e-72	0.56019	0.576	0.052	2.60044e-68	R7
sty4	1.86856e-70	1.1977	0.966	0.195	1.98348e-66	R7
Osi91	2.88612e-69	0.344533	0.373	0.022	3.06361e-65	R7
CG424923	1.376e-67	0.532461	0.492	0.04	1.46062e-63	R7
CG6426	9.08767e-64	0.48566	0.39	0.027	9.64656e-60	R7
betaTub60D5	2.96904e-51	1.21977	1	0.247	3.15163e-47	R7
Aplip15	1.58583e-48	0.537496	0.508	0.056	1.68336e-44	R7
peb6	2.77646e-48	1.08753	0.915	0.198	2.94722e-44	R7
Cpr49Ac1	4.22839e-48	0.352133	0.339	0.027	4.48843e-44	R7
qua3	3.19451e-47	0.508076	0.508	0.059	3.39097e-43	R7
cpo6	3.66771e-47	0.878551	0.78	0.139	3.89327e-43	R7
SPARC1	7.27802e-47	0.342601	0.271	0.018	7.72562e-43	R7
RapGAP17	1.8303e-43	1.13427	0.983	0.34	1.94286e-39	R7
CG139285	2.43666e-43	0.71147	0.661	0.113	2.58652e-39	R7
Nrt6	1.11877e-41	1.06439	0.831	0.205	1.18757e-37	R7
trn4	2.73704e-41	1.09507	0.966	0.328	2.90537e-37	R7
Hmx2	2.09522e-40	0.325364	0.271	0.02	2.22408e-36	R7
Hsp67Bc	2.54027e-40	0.394081	0.271	0.021	2.6965e-36	R7
Ank25	1.52861e-38	0.668522	0.525	0.075	1.62262e-34	R7
aos3	5.61792e-35	0.634256	0.644	0.129	5.96342e-31	R7
Fas27	1.42428e-32	1.03131	1	0.581	1.51188e-28	R7
CG10089	1.91541e-32	0.237122	0.237	0.019	2.03321e-28	R7
Appl6	1.38863e-31	0.778535	0.746	0.191	1.47403e-27	R7
CG426633	3.15847e-31	0.545006	0.525	0.096	3.35271e-27	R7
twit7	7.89657e-31	1.0469	0.966	0.304	8.38221e-27	R7
X11Lbeta5	6.91033e-30	0.604158	0.559	0.11	7.33531e-26	R7
stai7	4.56301e-29	0.865389	0.983	0.657	4.84364e-25	R7
elav5	4.85496e-29	0.749838	0.746	0.213	5.15354e-25	R7
CR451853	1.21068e-28	0.580303	0.559	0.113	1.28513e-24	R7
egr2	1.73199e-28	0.288688	0.322	0.039	1.83851e-24	R7
mbl5	3.02137e-28	0.615913	1	0.91	3.20718e-24	R7
Jupiter6	3.89947e-28	0.763799	1	0.897	4.13929e-24	R7
GstZ25	9.10525e-28	0.479721	0.525	0.102	9.66523e-24	R7
CG14655	4.9161e-27	0.230658	0.237	0.023	5.21844e-23	R7
dap6	3.83399e-26	0.785347	0.915	0.402	4.06978e-22	R7
CG34085	6.06827e-26	0.822329	0.898	0.409	6.44146e-22	R7
numb3	3.57367e-24	0.659604	0.864	0.374	3.79345e-20	R7
hh5	5.64677e-24	0.606016	0.729	0.207	5.99405e-20	R7
kek17	1.11555e-23	0.764245	0.983	0.67	1.18416e-19	R7
CG423946	1.95034e-23	0.667647	0.949	0.525	2.07028e-19	R7
msi6	3.52763e-23	0.668637	0.949	0.651	3.74458e-19	R7
E(spl)mgamma-HLH4	4.84676e-23	0.814655	0.831	0.267	5.14484e-19	R7
mamo6	7.72152e-23	0.7315	0.864	0.386	8.19639e-19	R7
glec6	1.526e-22	0.758049	0.915	0.477	1.61984e-18	R7
CG60243	7.88076e-22	0.228641	0.271	0.035	8.36543e-18	R7
CR440244	5.85213e-21	0.378557	0.441	0.091	6.21204e-17	R7
Mob26	6.11809e-21	0.572409	0.729	0.248	6.49435e-17	R7
Tsp42Ej1	1.22565e-20	0.227215	0.22	0.026	1.30103e-16	R7
Tmhs4	4.87985e-19	0.339917	0.441	0.096	5.17996e-15	R7
sug	1.12939e-18	0.239657	0.254	0.037	1.19885e-14	R7
hbs7	4.02436e-18	0.513824	0.729	0.255	4.27186e-14	R7
Eip78C	1.32854e-17	0.213895	0.22	0.03	1.41025e-13	R7
alphaTub84B4	1.61756e-17	0.247029	1	0.998	1.71704e-13	R7
babos2	1.70484e-17	0.486349	0.61	0.203	1.80969e-13	R7
bib2	4.60573e-17	0.465872	0.475	0.127	4.88898e-13	R7
Traf42	5.59717e-17	0.438673	0.441	0.112	5.9414e-13	R7
dpn1	9.96773e-17	0.26141	0.288	0.05	1.05807e-12	R7
CG5910	1.10746e-16	0.222966	0.22	0.031	1.17557e-12	R7
pcs4	3.6416e-16	0.601552	0.881	0.594	3.86556e-12	R7
Dl6	7.88304e-16	0.570568	0.847	0.446	8.36785e-12	R7
tmod4	8.97758e-16	0.51564	0.712	0.3	9.5297e-12	R7
Mmp29	1.29053e-15	0.50333	1	0.735	1.3699e-11	R7
dysc6	1.34991e-15	0.42977	0.508	0.14	1.43293e-11	R7
miple17	1.43334e-15	0.546351	0.831	0.486	1.52149e-11	R7
phyl4	1.57229e-15	0.369433	0.407	0.1	1.66899e-11	R7
CG438613	2.56528e-15	0.329946	0.39	0.092	2.72304e-11	R7
E(spl)malpha-BFM3	5.54026e-15	0.439535	0.542	0.164	5.88098e-11	R7
CG157651	8.1543e-15	0.250992	0.356	0.077	8.65579e-11	R7
Csk2	8.75997e-15	0.487961	0.661	0.275	9.29871e-11	R7
edl1	8.9911e-15	0.211356	0.22	0.035	9.54406e-11	R7
wbl1	2.15165e-14	0.270774	0.339	0.075	2.28397e-10	R7
rdx7	4.46892e-14	0.522181	0.898	0.552	4.74375e-10	R7
CadN3	1.94159e-13	0.30572	0.271	0.055	2.061e-09	R7
shep5	1.97284e-13	0.555873	0.695	0.329	2.09417e-09	R7
CG422685	2.72322e-13	0.450708	0.593	0.222	2.89069e-09	R7
noe6	3.04138e-13	0.644299	0.712	0.354	3.22843e-09	R7
pnt6	4.24593e-13	0.484292	0.61	0.241	4.50705e-09	R7
nrm8	8.34512e-13	0.415751	0.729	0.297	8.85834e-09	R7
lola5	8.62997e-13	0.44655	0.915	0.673	9.16071e-09	R7
klar5	8.89018e-13	0.428354	0.932	0.755	9.43693e-09	R7
CG62875	1.05588e-12	0.476862	0.661	0.287	1.12081e-08	R7
scyl2	1.33584e-12	0.459487	0.864	0.603	1.41799e-08	R7
chrb4	1.44341e-12	0.489521	0.661	0.315	1.53218e-08	R7
Cht63	1.59562e-12	0.382129	0.407	0.119	1.69375e-08	R7
CG320394	2.77521e-12	0.375283	0.508	0.179	2.94588e-08	R7
CG143213	4.91515e-12	0.23505	0.339	0.085	5.21743e-08	R7
hdc3	6.77787e-12	0.233717	1	0.995	7.19471e-08	R7
CG327673	6.9313e-12	0.43787	0.831	0.512	7.35757e-08	R7
CG79714	1.3439e-10	0.41426	0.746	0.425	1.42655e-06	R7
Atf35	1.63139e-10	0.323192	0.424	0.138	1.73173e-06	R7
toc1	3.94408e-10	0.258058	0.339	0.1	4.18664e-06	R7
klu3	1.21957e-09	0.32806	0.492	0.184	1.29457e-05	R7
psq3	1.98437e-09	0.301035	0.983	0.917	2.10641e-05	R7
RhoGAP93B3	5.1734e-09	0.291846	0.407	0.146	5.49156e-05	R7
kuz4	8.12632e-09	0.372851	0.797	0.493	8.62609e-05	R7
pum2	8.63141e-09	0.239756	0.983	0.94	9.16224e-05	R7
aop6	1.25423e-08	0.474552	0.915	0.679	0.000133137	R7
Ipp5	1.38469e-08	0.348921	0.627	0.306	0.000146984	R7
noc2	1.55023e-08	0.361949	0.627	0.328	0.000164557	R7
RhoGAP19D2	1.70716e-08	0.399233	0.712	0.511	0.000181215	R7
Alh	1.74839e-08	0.21536	0.322	0.101	0.000185592	R7
CG133005	2.10415e-08	0.281431	0.475	0.187	0.000223356	R7
bnl	3.3277e-08	0.332891	0.373	0.133	0.000353236	R7
CG114864	4.36438e-08	0.364806	0.78	0.544	0.000463279	R7
tutl3	4.69026e-08	0.339032	0.644	0.339	0.000497871	R7
CG91505	5.26244e-08	0.298652	0.475	0.186	0.000558608	R7
l(3)neo383	6.12232e-08	0.297518	0.881	0.778	0.000649885	R7
DOR6	7.46092e-08	0.3591	0.712	0.394	0.000791977	R7
stv1	9.6866e-08	0.332106	0.593	0.306	0.00102823	R7
eya4	9.85667e-08	0.357566	0.78	0.531	0.00104629	R7
RasGAP14	9.904e-08	0.296177	0.458	0.19	0.00105131	R7
ari-22	1.76334e-07	0.221495	0.288	0.094	0.00187178	R7
Hsromega5	1.79632e-07	0.309638	0.983	0.874	0.00190679	R7
pnut1	2.41e-07	0.346347	0.593	0.342	0.00255821	R7
gl6	2.51598e-07	0.304644	0.525	0.237	0.00267071	R7
CG32758	2.72874e-07	0.221069	0.322	0.115	0.00289656	R7
nuf5	3.36031e-07	0.406629	0.61	0.394	0.00356697	R7
CG36555	3.55517e-07	0.32929	0.847	0.621	0.00377382	R7
Ald4	4.7133e-07	0.32467	0.847	0.569	0.00500317	R7
Spn6	5.52378e-07	0.327456	0.593	0.336	0.00586349	R7
ftz-f1	7.63103e-07	0.240017	0.288	0.102	0.00810034	R7
Unr5	9.7075e-07	0.233156	0.966	0.866	0.0103045	R7
inaE1	9.98911e-07	0.287895	0.492	0.24	0.0106034	R7
Src64B2	1.39694e-06	0.23826	0.373	0.152	0.0148286	R7
ena5	1.98452e-06	0.354595	0.593	0.369	0.0210657	R7
Meltrin2	2.0162e-06	0.206527	0.271	0.094	0.021402	R7
E(spl)mbeta-HLH1	2.1247e-06	0.274472	0.559	0.27	0.0225537	R7
tacc2	2.99462e-06	0.317633	0.424	0.206	0.0317879	R7
hts5	3.3118e-06	0.34652	0.627	0.452	0.0351548	R7
ASPP1	4.4166e-06	0.310735	0.525	0.299	0.0468822	R7
CG100982	5.18273e-06	0.254566	0.305	0.121	0.0550147	R7
cno	6.57403e-06	0.227426	0.373	0.166	0.0697833	R7
unc-134	6.72432e-06	0.302387	0.644	0.413	0.0713787	R7
CG343774	8.5729e-06	0.221137	0.356	0.148	0.0910013	R7
tna4	9.33964e-06	0.288246	0.78	0.591	0.0991403	R7
Syx1A1	1.44197e-05	0.350638	0.644	0.474	0.153066	R7
BicD1	1.69101e-05	0.280665	0.525	0.325	0.1795	R7
CR433144	1.86631e-05	0.32564	0.627	0.398	0.198109	R7
LRP11	1.95498e-05	0.229541	0.39	0.183	0.207521	R7
nmo7	2.12215e-05	0.251937	0.966	0.816	0.225266	R7
Dys1	2.70686e-05	0.295147	0.441	0.246	0.287333	R7
Fak	3.41956e-05	0.205222	0.305	0.13	0.362986	R7
Sap473	3.56412e-05	0.286948	0.542	0.342	0.378331	R7
nrv22	3.65466e-05	0.272752	0.661	0.468	0.387942	R7
CG325213	5.92426e-05	0.248919	0.492	0.277	0.62886	R7
CG339783	6.31526e-05	0.252436	0.797	0.601	0.670365	R7
Tpi3	8.97971e-05	0.261381	0.678	0.499	0.953196	R7
trol1	0.000109423	0.262866	0.373	0.197	1	R7
Wdr623	0.000122531	0.253436	0.644	0.462	1	R7
FKBP59	0.000124999	0.230693	0.729	0.521	1	R7
Diap11	0.000156994	0.230946	0.508	0.299	1	R7
Cht22	0.00016771	0.214507	0.407	0.216	1	R7
Uch3	0.000199296	0.254195	0.627	0.472	1	R7
Argk7	0.000242065	0.254602	0.576	0.355	1	R7
lft6	0.000320781	0.240884	0.695	0.549	1	R7
wech3	0.000328143	0.214123	0.458	0.264	1	R7
CG311765	0.000342868	0.310854	0.424	0.246	1	R7
msn1	0.00048873	0.218503	0.424	0.245	1	R7
Eip63E2	0.000498632	0.225933	0.678	0.503	1	R7
RhoGEF64C6	0.000635521	0.264235	0.542	0.347	1	R7
alpha-Spec3	0.000940141	0.229005	0.576	0.405	1	R7
beta-Spec3	0.00106565	0.226456	0.593	0.424	1	R7
SKIP3	0.00307845	0.21825	0.508	0.336	1	R7
sls3	0.00394814	0.237886	0.424	0.277	1	R7
pyd1	0.00454097	0.211666	0.559	0.433	1	R7
